# Supplementary material for: Genome-Wide Identification, Evolution, and Expression Analyses of AP2/ERF Family Transcription Factors in Erianthus fulvus
Source: Int J Mol Sci. 2023 Apr 12;24(8):7102. doi: 10.3390/ijms24087102 (PMC10139229; doi:10.3390/ijms24087102)
Supplement: Supplementary file 1 [file ijms-24-07102-s001.zip › Table S2.xlsx]

## Sheet: Sheet1
Table S2. Conserved domains of EfAP2/ERF family proteins identified by HMMSCAN.
Gene name	alignment start	alignment end	envelope start	envelope end	hmm acc	hmm name	hmm start	hmm end	hmm length	score	Individual E-value	Conditional E-value
EfAP2-1	114	162	114	162	PF00847.21	AP2	1	59	59	88.6	1.8e-27	1.8e-27
EfAP2-1	206	255	206	255	PF00847.21	AP2	1	59	59	39.4	4.2e-12	4.2e-12
EfAP2-10	511	559	511	559	PF00847.21	AP2	1	59	59	87.4	4.4e-27	4.4e-27
EfAP2-10	603	652	603	652	PF00847.21	AP2	1	59	59	42.7	3.9e-13	3.9e-13
EfAP2-11	81	139	81	139	PF00847.21	AP2	1	59	59	119.3	4.7e-37	4.7e-37
EfAP2-11	183	233	183	233	PF00847.21	AP2	1	59	59	41.6	8.8e-13	8.8e-13
EfAP2-12	79	136	78	136	PF00847.21	AP2	2	59	59	119.3	4.6e-37	4.6e-37
EfAP2-13	164	212	164	212	PF00847.21	AP2	1	59	59	88.4	2.1e-27	2.1e-27
EfAP2-13	256	305	256	305	PF00847.21	AP2	1	59	59	37.5	1.7e-11	1.7e-11
EfAP2-14	330	387	329	387	PF00847.21	AP2	2	59	59	115.1	9.9e-36	9.9e-36
EfAP2-14	431	481	431	481	PF00847.21	AP2	1	59	59	34.9	1.1e-10	1.1e-10
EfAP2-15	169	227	169	227	PF00847.21	AP2	1	59	59	107.3	2.7e-33	2.7e-33
EfAP2-15	273	325	273	325	PF00847.21	AP2	1	59	59	42.5	4.5e-13	4.5e-13
EfAP2-16	111	159	111	159	PF00847.21	AP2	1	59	59	88.5	2e-27	2e-27
EfAP2-16	203	252	203	252	PF00847.21	AP2	1	59	59	39.5	4e-12	4e-12
EfAP2-2	808	862	807	862	PF00847.21	AP2	2	59	59	101.7	1.4e-31	1.4e-31
EfAP2-2	907	956	906	956	PF00847.21	AP2	2	59	59	42.8	3.8e-13	3.8e-13
EfAP2-3	262	320	262	320	PF00847.21	AP2	1	59	59	120.2	2.5e-37	2.5e-37
EfAP2-3	365	414	364	414	PF00847.21	AP2	2	59	59	44	1.5e-13	1.5e-13
EfAP2-4	399	454	398	454	PF00847.21	AP2	2	59	59	97.4	3.2e-30	3.2e-30
EfAP2-4	498	548	498	548	PF00847.21	AP2	1	59	59	43.1	2.9e-13	2.9e-13
EfAP2-5	135	202	134	202	PF00847.21	AP2	2	59	59	99.3	8.2e-31	8.2e-31
EfAP2-6	204	252	204	252	PF00847.21	AP2	1	59	59	88.2	2.4e-27	2.4e-27
EfAP2-6	296	345	296	345	PF00847.21	AP2	1	59	59	39.2	4.9e-12	4.9e-12
EfAP2-7	324	381	323	381	PF00847.21	AP2	2	59	59	121.7	8.1e-38	8.1e-38
EfAP2-7	425	475	425	475	PF00847.21	AP2	1	59	59	37.2	2.1e-11	2.1e-11
EfAP2-8	63	120	62	120	PF00847.21	AP2	2	59	59	112.5	6e-35	6e-35
EfAP2-8	165	214	164	214	PF00847.21	AP2	2	59	59	37.6	1.6e-11	1.6e-11
EfAP2-9	180	237	179	237	PF00847.21	AP2	2	59	59	117.6	1.6e-36	1.6e-36
EfAP2-9	287	336	286	336	PF00847.21	AP2	2	59	59	37.4	1.7e-11	1.7e-11
EfDREB1	111	159	110	159	PF00847.21	AP2	2	59	59	20.2	4.1e-06	4.1e-06
EfDREB10	65	112	64	115	PF00847.21	AP2	2	56	59	22.4	8.4e-07	8.4e-07
EfDREB11	52	99	51	102	PF00847.21	AP2	2	56	59	29.1	7e-09	7e-09
EfDREB12	53	100	52	103	PF00847.21	AP2	2	56	59	29.1	7.1e-09	7.1e-09
EfDREB13	154	201	153	204	PF00847.21	AP2	2	56	59	27.2	2.7e-08	2.7e-08
EfDREB14	71	96	46	96	PF00847.21	AP2	34	59	59	21.6	1.6e-06	1.6e-06
EfDREB15	18	61	17	66	PF00847.21	AP2	2	54	59	13.1	0.00068	0.00068
EfDREB16	83	127	82	131	PF00847.21	AP2	2	55	59	22.5	8e-07	8e-07
EfDREB17	61	109	60	109	PF00847.21	AP2	2	59	59	23.1	5.3e-07	5.3e-07
EfDREB18	48	95	47	96	PF00847.21	AP2	2	58	59	24.4	2.1e-07	2.1e-07
EfDREB19	56	103	55	104	PF00847.21	AP2	2	58	59	24.3	2.3e-07	2.3e-07
EfDREB2	94	142	93	142	PF00847.21	AP2	2	59	59	27	3.2e-08	3.2e-08
EfDREB20	601	649	600	649	PF00847.21	AP2	2	59	59	20.7	3e-06	3e-06
EfDREB21	101	147	99	148	PF00847.21	AP2	3	58	59	23	5.6e-07	5.6e-07
EfDREB22	62	110	61	110	PF00847.21	AP2	2	59	59	29.1	6.7e-09	6.7e-09
EfDREB23	56	104	55	104	PF00847.21	AP2	2	59	59	27.6	2e-08	2e-08
EfDREB24	117	147	100	148	PF00847.21	AP2	28	58	59	23.3	4.5e-07	4.5e-07
EfDREB25	175	209	160	209	PF00847.21	AP2	26	59	59	27.7	1.9e-08	1.9e-08
EfDREB26	157	205	156	205	PF00847.21	AP2	2	59	59	20.9	2.6e-06	2.6e-06
EfDREB27	531	557	511	560	PF00847.21	AP2	29	56	59	22.9	6.1e-07	6.1e-07
EfDREB28	59	107	58	107	PF00847.21	AP2	2	59	59	19.4	7.5e-06	7.5e-06
EfDREB29	72	121	72	121	PF00847.21	AP2	1	59	59	22.8	6.2e-07	6.2e-07
EfDREB3	227	266	218	266	PF00847.21	AP2	12	59	59	20.8	2.7e-06	2.7e-06
EfDREB30	72	104	55	104	PF00847.21	AP2	28	59	59	26.4	4.8e-08	4.8e-08
EfDREB31	31	64	17	65	PF00847.21	AP2	17	58	59	20.7	2.9e-06	2.9e-06
EfDREB32	119	167	118	167	PF00847.21	AP2	2	59	59	26.7	3.9e-08	3.9e-08
EfDREB33	118	166	117	166	PF00847.21	AP2	2	59	59	27.7	1.9e-08	1.9e-08
EfDREB34	220	268	219	268	PF00847.21	AP2	2	59	59	20.4	3.5e-06	3.5e-06
EfDREB35	32	81	32	81	PF00847.21	AP2	1	59	59	24.7	1.7e-07	1.7e-07
EfDREB36	121	169	120	169	PF00847.21	AP2	2	59	59	22.7	6.9e-07	6.9e-07
EfDREB37	59	106	58	107	PF00847.21	AP2	2	58	59	22.8	6.2e-07	6.2e-07
EfDREB38	115	141	92	141	PF00847.21	AP2	33	59	59	12.2	0.0013	0.0013
EfDREB39	214	258	213	262	PF00847.21	AP2	2	55	59	19.6	6.4e-06	6.4e-06
EfDREB4	58	84	37	86	PF00847.21	AP2	31	57	59	23.4	4.2e-07	4.2e-07
EfDREB40	322	369	321	372	PF00847.21	AP2	2	56	59	24.6	1.8e-07	1.8e-07
EfDREB41	277	330	276	330	PF00847.21	AP2	2	59	59	23	5.4e-07	5.4e-07
EfDREB42	110	158	109	158	PF00847.21	AP2	2	59	59	20.5	3.3e-06	3.3e-06
EfDREB43	404	453	403	453	PF00847.21	AP2	2	59	59	29.8	4.3e-09	4.3e-09
EfDREB44	58	107	58	107	PF00847.21	AP2	1	59	59	24.7	1.6e-07	1.6e-07
EfDREB45	24	73	24	73	PF00847.21	AP2	1	59	59	22.6	7.6e-07	7.6e-07
EfDREB46	49	73	26	75	PF00847.21	AP2	33	57	59	19.7	5.8e-06	5.8e-06
EfDREB47	897	937	888	937	PF00847.21	AP2	11	59	59	20.4	3.6e-06	3.6e-06
EfDREB48	43	90	42	91	PF00847.21	AP2	2	58	59	25.9	7e-08	7e-08
EfDREB5	129	177	128	177	PF00847.21	AP2	2	59	59	21.6	1.5e-06	1.5e-06
EfDREB6	91	122	74	122	PF00847.21	AP2	28	59	59	20.4	3.6e-06	3.6e-06
EfDREB7	20	69	20	69	PF00847.21	AP2	1	59	59	25.7	8.2e-08	8.2e-08
EfDREB8	120	168	119	168	PF00847.21	AP2	2	59	59	20.5	3.3e-06	3.3e-06
EfDREB9	139	185	138	188	PF00847.21	AP2	2	55	59	19.4	7.5e-06	7.5e-06
EfERF1	143	192	142	192	PF00847.21	AP2	2	59	59	34.9	1.1e-10	1.1e-10
EfERF10	49	82	37	82	PF00847.21	AP2	26	59	59	26.9	3.4e-08	3.4e-08
EfERF11	47	93	44	93	PF00847.21	AP2	4	59	59	27.6	2e-08	2e-08
EfERF12	103	151	102	151	PF00847.21	AP2	2	59	59	19.2	8.8e-06	8.8e-06
EfERF13	95	144	94	144	PF00847.21	AP2	2	59	59	35.5	7.2e-11	7.2e-11
EfERF14	11	61	11	61	PF00847.21	AP2	1	59	59	36.3	4e-11	4e-11
EfERF15	112	157	107	157	PF00847.21	AP2	7	59	59	34.1	1.9e-10	1.9e-10
EfERF16	132	181	132	181	PF00847.21	AP2	1	59	59	30.8	2.1e-09	2.1e-09
EfERF17	172	220	171	220	PF00847.21	AP2	2	59	59	35.2	8.8e-11	8.8e-11
EfERF18	379	428	379	428	PF00847.21	AP2	1	59	59	29.2	6.4e-09	6.4e-09
EfERF19	27	72	24	73	PF00847.21	AP2	4	58	59	27	3.1e-08	3.1e-08
EfERF2	397	445	396	445	PF00847.21	AP2	2	59	59	29.7	4.3e-09	4.3e-09
EfERF20	53	95	50	99	PF00847.21	AP2	4	55	59	26.5	4.5e-08	4.5e-08
EfERF21	95	144	95	144	PF00847.21	AP2	1	59	59	33.9	2.2e-10	2.2e-10
EfERF22	237	281	233	282	PF00847.21	AP2	7	58	59	29.8	4.3e-09	4.3e-09
EfERF23	67	115	66	115	PF00847.21	AP2	2	59	59	32.9	4.5e-10	4.5e-10
EfERF24	107	151	102	151	PF00847.21	AP2	7	59	59	28	1.5e-08	1.5e-08
EfERF25	152	200	151	200	PF00847.21	AP2	2	59	59	36.9	2.5e-11	2.5e-11
EfERF26	30	79	30	79	PF00847.21	AP2	1	59	59	24.7	1.7e-07	1.7e-07
EfERF27	5	53	4	53	PF00847.21	AP2	2	59	59	33.1	3.9e-10	3.9e-10
EfERF28	139	188	138	188	PF00847.21	AP2	2	59	59	29.1	7e-09	7e-09
EfERF29	96	145	96	145	PF00847.21	AP2	1	59	59	34	2e-10	2e-10
EfERF3	60	106	57	106	PF00847.21	AP2	4	59	59	29.3	5.8e-09	5.8e-09
EfERF30	287	336	287	336	PF00847.21	AP2	1	59	59	31.7	1e-09	1e-09
EfERF31	118	160	117	165	PF00847.21	AP2	2	53	59	12.3	0.0012	0.0012
EfERF32	133	181	132	181	PF00847.21	AP2	2	59	59	29.3	6.1e-09	6.1e-09
EfERF33	875	922	875	924	PF00847.21	AP2	1	57	59	29.8	4.1e-09	4.1e-09
EfERF34	20	66	19	68	PF00847.21	AP2	2	57	59	30.3	3e-09	3e-09
EfERF35	38	60	15	64	PF00847.21	AP2	33	55	59	25.2	1.2e-07	1.2e-07
EfERF36	168	216	167	216	PF00847.21	AP2	2	59	59	33	4.1e-10	4.1e-10
EfERF37	35	83	34	83	PF00847.21	AP2	2	59	59	23.9	2.9e-07	2.9e-07
EfERF38	138	186	137	186	PF00847.21	AP2	2	59	59	35	9.8e-11	9.8e-11
EfERF39	74	122	74	123	PF00847.21	AP2	1	58	59	26.7	3.8e-08	3.8e-08
EfERF4	92	139	92	141	PF00847.21	AP2	1	57	59	27.8	1.8e-08	1.8e-08
EfERF40	162	211	161	211	PF00847.21	AP2	2	59	59	31.6	1.1e-09	1.1e-09
EfERF41	150	200	150	200	PF00847.21	AP2	1	59	59	37.7	1.4e-11	1.4e-11
EfERF42	105	154	105	154	PF00847.21	AP2	1	59	59	33.7	2.5e-10	2.5e-10
EfERF43	113	162	113	162	PF00847.21	AP2	1	59	59	27.3	2.5e-08	2.5e-08
EfERF44	162	207	159	208	PF00847.21	AP2	4	58	59	28.5	1.1e-08	1.1e-08
EfERF45	30	50	6	55	PF00847.21	AP2	34	54	59	19.3	7.9e-06	7.9e-06
EfERF46	744	792	743	792	PF00847.21	AP2	2	59	59	35.5	7e-11	7e-11
EfERF47	1272	1322	1272	1322	PF00847.21	AP2	1	59	59	33.4	3.1e-10	3.1e-10
EfERF48	93	142	92	142	PF00847.21	AP2	2	59	59	31.7	1.1e-09	1.1e-09
EfERF49	160	210	160	210	PF00847.21	AP2	1	59	59	33.9	2.3e-10	2.3e-10
EfERF5	86	135	86	135	PF00847.21	AP2	1	59	59	33.2	3.7e-10	3.7e-10
EfERF50	146	196	146	196	PF00847.21	AP2	1	59	59	37.1	2.3e-11	2.3e-11
EfERF51	150	200	150	200	PF00847.21	AP2	1	59	59	37	2.3e-11	2.3e-11
EfERF52	138	187	137	187	PF00847.21	AP2	2	59	59	32.5	6e-10	6e-10
EfERF53	116	161	112	161	PF00847.21	AP2	7	59	59	35.9	5.3e-11	5.3e-11
EfERF54	110	159	110	159	PF00847.21	AP2	1	59	59	35.5	7.1e-11	7.1e-11
EfERF55	90	128	90	133	PF00847.21	AP2	1	54	59	11.6	0.002	0.002
EfERF56	212	260	211	260	PF00847.21	AP2	2	59	59	34	2e-10	2e-10
EfERF57	124	173	123	173	PF00847.21	AP2	2	59	59	36.9	2.5e-11	2.5e-11
EfERF58	36	84	35	84	PF00847.21	AP2	2	59	59	34.1	1.9e-10	1.9e-10
EfERF59	161	209	160	209	PF00847.21	AP2	2	59	59	26.9	3.3e-08	3.3e-08
EfERF6	111	159	110	159	PF00847.21	AP2	2	59	59	29.3	5.9e-09	5.9e-09
EfERF60	165	213	164	213	PF00847.21	AP2	2	59	59	36.8	2.6e-11	2.6e-11
EfERF61	52	100	51	100	PF00847.21	AP2	2	59	59	32.7	5.2e-10	5.2e-10
EfERF62	52	100	51	100	PF00847.21	AP2	2	59	59	32.6	5.7e-10	5.7e-10
EfERF63	14	62	13	62	PF00847.21	AP2	2	59	59	36.7	3e-11	3e-11
EfERF64	469	517	468	517	PF00847.21	AP2	2	59	59	34.7	1.2e-10	1.2e-10
EfERF65	286	335	286	335	PF00847.21	AP2	1	59	59	34.8	1.2e-10	1.2e-10
EfERF66	204	251	202	251	PF00847.21	AP2	3	59	59	28.2	1.3e-08	1.3e-08
EfERF67	169	216	167	216	PF00847.21	AP2	3	59	59	27.9	1.7e-08	1.7e-08
EfERF68	189	236	187	236	PF00847.21	AP2	3	59	59	25.8	7.5e-08	7.5e-08
EfERF69	37	80	34	83	PF00847.21	AP2	4	56	59	22.2	9.8e-07	9.8e-07
EfERF7	76	125	75	125	PF00847.21	AP2	2	59	59	27.9	1.7e-08	1.7e-08
EfERF70	117	166	117	166	PF00847.21	AP2	1	59	59	30.3	2.9e-09	2.9e-09
EfERF71	222	271	222	271	PF00847.21	AP2	1	59	59	28.1	1.4e-08	1.4e-08
EfERF72	18	66	18	67	PF00847.21	AP2	1	58	59	33.6	2.7e-10	2.7e-10
EfERF73	69	115	66	115	PF00847.21	AP2	4	59	59	29.2	6.2e-09	6.2e-09
EfERF74	235	283	234	283	PF00847.21	AP2	2	59	59	37.1	2.2e-11	2.2e-11
EfERF75	194	243	193	243	PF00847.21	AP2	2	59	59	36.8	2.8e-11	2.8e-11
EfERF8	111	155	107	155	PF00847.21	AP2	8	59	59	31	1.8e-09	1.8e-09
EfERF9	124	170	120	170	PF00847.21	AP2	5	59	59	30.7	2.1e-09	2.1e-09
EfRAV1	88	126	79	126	PF00847.21	AP2	11	59	59	24.9	1.4e-07	1.4e-07
EfRAV1	215	307	215	318	PF02362.24	B3	1	87	101	98.5	2.7e-32	1.3e-30
EfRAV2	85	121	74	121	PF00847.21	AP2	13	59	59	32.5	6.2e-10	6.2e-10
EfRAV2	188	293	188	298	PF02362.24	B3	1	95	101	97.9	4.3e-32	2.1e-30
EfRAV3	86	124	77	124	PF00847.21	AP2	11	59	59	25.3	1.1e-07	1.1e-07
EfRAV3	211	315	211	322	PF02362.24	B3	1	93	101	92	2.8e-30	1.4e-28
EfSoloist1	128	145	125	145	PF00847.21	AP2	42	59	59	17.4	3.2e-05	3.2e-05
EfSoloist2	117	144	107	146	PF00847.21	AP2	28	55	59	16.7	5e-05	5e-05
EfSoloist3	6	23	4	23	PF00847.21	AP2	42	59	59	12.4	0.0011	0.0011
