# Supplementary material for: Genome-Wide Identification, Evolution, and Expression Analyses of AP2/ERF Family Transcription Factors in Erianthus fulvus
Source: Int J Mol Sci. 2023 Apr 12;24(8):7102. doi: 10.3390/ijms24087102 (PMC10139229; doi:10.3390/ijms24087102)
Supplement: Supplementary file 1 [file ijms-24-07102-s001.zip › Table S3.xlsx]

## Sheet: Sheet1
Table S3. Summary of motifs in AP2/ERF family genes by MEME analysis.
Motif	Gene name	Start site	Length	E-value	Site sequence
Motif1	EfAP2-1	137	21	1.55e-17	QVYLGGFDTAHAAARAYDRAA
Motif1	EfAP2-10	627	21	6.42e-19	YVYLGLFDTEEEAARAYDRAA
Motif1	EfAP2-11	208	21	1.1e-18	YLYLGTYSTQEEAARAYDIAA
Motif1	EfAP2-12	111	21	8.78e-16	QVYLGAYDDEEAAARAYDLAA
Motif1	EfAP2-13	280	21	4.81e-17	YIYLGLFDSEVEAARAYDKAA
Motif1	EfAP2-14	456	21	1.69e-18	YLYLGTFATQEEAAVAYDMAA
Motif1	EfAP2-15	300	21	7.8e-18	DIYLGTFETEEEAAEAYDLAA
Motif1	EfAP2-16	134	21	1.7e-17	QVYLGGFDTAQAAARAYDQAA
Motif1	EfAP2-2	931	21	2.22e-16	DLYLGTFATEQEAAEAYDIAA
Motif1	EfAP2-3	389	21	2.74e-17	DLYLGTFSTQEEAAEAYDIAA
Motif1	EfAP2-4	523	21	5.15e-19	YLYLGTFDTQEEAAKAYDLAA
Motif1	EfAP2-5	177	21	1.16e-12	SCIQGGYDKEEKAARAYDLAA
Motif1	EfAP2-6	227	21	1.55e-17	QVYLGGFDTAHAAARAYDRAA
Motif1	EfAP2-7	450	21	1.52e-18	YLYLGTYATQEEAAMAYDMAA
Motif1	EfAP2-8	189	21	2.08e-18	YLYLGTFGTQEEAARAYDLAA
Motif1	EfAP2-9	212	21	2.08e-18	QVYLGSYDTEEKAARAYDVAA
Motif1	EfDREB1	134	21	2.35e-20	RLWLGTYDTAEEAALAYDGAA
Motif1	EfDREB10	90	21	3.44e-16	RLWLGTYLAAESAARAHDAAM
Motif1	EfDREB11	77	21	6.18e-21	RLWLGTFDTAEAAARAHDAAM
Motif1	EfDREB12	78	21	6.18e-21	RLWLGTFDTAEAAARAHDAAM
Motif1	EfDREB13	179	21	1.16e-19	RLWLGTFDTADAAARAHDAAM
Motif1	EfDREB14	71	21	1.45e-21	RIWLGTYPTPEMAARAHDVAA
Motif1	EfDREB15	41	21	6.94e-17	RLWLGSYATPEAAAVAHDTAV
Motif1	EfDREB16	106	21	1.52e-18	RLWLGSFPTAVEAAHAYDEAA
Motif1	EfDREB17	84	21	3.44e-20	RIWLGTFPCPEMAARAHDVAA
Motif1	EfDREB18	71	21	1.06e-21	RIWLGTFPTPEMAARAHDAAA
Motif1	EfDREB19	79	21	1.06e-21	RIWLGTFPTPEMAARAHDAAA
Motif1	EfDREB2	117	21	4.05e-22	RIWLGTFPTAEMAARAHDVAA
Motif1	EfDREB20	624	21	3.52e-21	RLWLGTFDTAEDAAMAYDREA
Motif1	EfDREB21	123	21	3.44e-20	RIWLGTFPTAEMAARAHDVAE
Motif1	EfDREB22	85	21	2.47e-23	RIWLGTFDTPEMAARAHDVAA
Motif1	EfDREB23	79	21	4.79e-22	RIWLGTFATAEMAARAHDVAA
Motif1	EfDREB24	123	21	4.67e-21	RIWLGTYPTAEMAAAAYDVAA
Motif1	EfDREB25	184	21	2.87e-22	RIWLGTFETAEMAARAHDVAA
Motif1	EfDREB26	180	21	1.69e-21	RLWLGTFDTAEDAALAYDKAA
Motif1	EfDREB27	535	21	1.69e-18	RIWLGSYSTAEAAARAYDAAL
Motif1	EfDREB28	82	21	1.7e-15	RIWLGSYDAPDKAARAFDAAF
Motif1	EfDREB29	96	21	1.05e-17	RIWLGSYATAVAAARAYDTAV
Motif1	EfDREB3	241	21	1.06e-20	RIWLGTYPTPEMAAAAYDAAA
Motif1	EfDREB30	79	21	2.87e-22	RIWLGTFETAEMAARAHDVAA
Motif1	EfDREB31	40	21	7.76e-22	RIWLGTFPTPEMAAVAYDVAA
Motif1	EfDREB32	142	21	4.79e-22	RIWLGTFATAEMAARAHDVAA
Motif1	EfDREB33	141	21	4.05e-22	RIWLGTFPTAEMAARAHDVAA
Motif1	EfDREB34	243	21	5e-20	RLWLGTFDSAEDAAMAYDREA
Motif1	EfDREB35	56	21	7.17e-19	RIWLGSFESAEMAAVAHDVAA
Motif1	EfDREB36	144	21	4.61e-19	RVWLGTYDSPETAAHAYDRAA
Motif1	EfDREB37	82	21	4.73e-18	RHWLGTFNNPVDAAVAYDRAA
Motif1	EfDREB38	116	21	1.09e-16	RLWLGSYAAPEAAAVAHDAAA
Motif1	EfDREB39	237	21	1.69e-21	RLWLGTFPTAEDAARAYDEAA
Motif1	EfDREB4	61	21	9.92e-19	RIWLGSYATPEAAARAYDAAL
Motif1	EfDREB40	347	21	6.42e-19	RLWVGTFDTAEAAARAHDAAM
Motif1	EfDREB41	305	21	2.08e-18	RLWLGTFAAAEDAARAHDAAM
Motif1	EfDREB42	133	21	2.05e-22	RLWLGTFDTAEEAALAYDQAA
Motif1	EfDREB43	428	21	2.64e-21	RIWLGTFATAEAAARAHDVAA
Motif1	EfDREB44	82	21	2.06e-17	RIWLGSYSTAVAAARAYDTAV
Motif1	EfDREB45	48	21	1.43e-16	RIWLGSYGTPEKAARAFDAAY
Motif1	EfDREB46	50	21	2.89e-16	RIWLGSHSTADAAARAYDAAL
Motif1	EfDREB47	912	21	2.67e-20	RLWLGTFDSAEDAALAYDKAA
Motif1	EfDREB48	66	21	7.76e-22	RIWLGTFPTAEMAARAHDAAA
Motif1	EfDREB5	152	21	2.64e-21	RLWLGTFDTAEEAALAYDSAA
Motif1	EfDREB6	97	21	7.17e-19	RIWLGTYPAPEMAAAAYDAAA
Motif1	EfDREB7	44	21	8.9e-19	RIWLGSFESPEMAAVAHDVAA
Motif1	EfDREB8	143	21	2.05e-22	RLWLGTFDTAEEAALAYDQAA
Motif1	EfDREB9	164	21	4.28e-18	RLWLGTFATPDLAARAHDAAA
Motif1	EfERF1	167	21	7.09e-21	RVWLGTFDSAEAAALAYDQAA
Motif1	EfERF10	57	21	3.44e-20	RVWLGTFDTAEAVALAYDQAA
Motif1	EfERF11	68	21	1.69e-21	RMWLGTFETAEEAARAYDEAA
Motif1	EfERF12	126	21	4.28e-18	RVWLGTFDTAEEAAAAYVAAR
Motif1	EfERF13	119	21	3.05e-21	RVWLGTFDSAEAAAMAYDQAA
Motif1	EfERF14	36	21	6.62e-22	RIWLGTFDTAEEAARAYDRSA
Motif1	EfERF15	132	21	4.06e-21	RVWLGTFDSPEAAAMAYDQAA
Motif1	EfERF16	156	21	1.97e-21	RVWLGTYNTAEEAARAYDAEA
Motif1	EfERF17	195	21	2.42e-22	RLWLGTFDTAEEAARAYDYAA
Motif1	EfERF18	403	21	1.45e-21	RVWLGTFATPEEAARAYDDAA
Motif1	EfERF19	48	21	1.45e-21	RLWLGTFDTADEAARAYDEAA
Motif1	EfERF2	420	21	1.86e-19	RLWLGTFNTAEEAANAYDAAN
Motif1	EfERF20	74	21	7.21e-20	RMWLGTFETAEAAAKAYDEAA
Motif1	EfERF21	119	21	2.28e-21	RVWLGTYSTAEEAARAYDMAA
Motif1	EfERF22	257	21	3.89e-20	RMWLGTFDSPEAAAMAYDQAA
Motif1	EfERF23	90	21	7.76e-22	RVWLGTFATAEAAARAYDRAA
Motif1	EfERF24	126	21	7.09e-21	RLWLGTFDTAEEAAAAYDDAA
Motif1	EfERF25	175	21	6.62e-22	RVWLGTFETAEAAARAYDEAA
Motif1	EfERF26	54	21	2.28e-21	RVWLGTFDTPVEAALAYDRAA
Motif1	EfERF27	28	21	3.4e-22	RVWLGTYDTAEEAAKAYDAAA
Motif1	EfERF28	163	21	1.39e-20	RLWLGTFATAEEAAAAYDRAA
Motif1	EfERF29	120	21	1.45e-21	RVWLGTFDTAEEAARVYDTAA
Motif1	EfERF3	81	21	4.14e-24	RVWLGTFDTAEEAARAYDEAA
Motif1	EfERF30	311	21	1.69e-21	RVWLGTYPTAEAAARAYDRAA
Motif1	EfERF31	141	21	2.21e-13	RQWLGTFDTAGAASAAYLSAS
Motif1	EfERF32	156	21	3.03e-20	RVWLGTFDTAEEAAKVYDSAA
Motif1	EfERF33	899	21	1.31e-19	PIWLGTFDSAEAAARAYDAAA
Motif1	EfERF34	43	21	6.62e-22	RVWLGTFDSAEDAARAYDAAA
Motif1	EfERF35	39	21	9.7e-23	RVWLGTFETAEEAARAYDEAA
Motif1	EfERF36	191	21	1.06e-20	RVWLGTFDTAEAAAAAYDDAA
Motif1	EfERF37	58	21	2.64e-21	RHWLGTFDTAEEAAIAYDRAA
Motif1	EfERF38	161	21	8.13e-21	RVWLGTFVTPEDAARAYDAAA
Motif1	EfERF39	98	21	4.13e-19	RRWLGTFDTAEQAACAYDIAA
Motif1	EfERF4	116	21	2.34e-19	RVWLGTFPSAEAAALAYDHAA
Motif1	EfERF40	186	21	1.22e-20	RVWLGTYDSAEDAAVAYDRAA
Motif1	EfERF41	175	21	5.64e-22	RVWLGTYDTAIEAARAYDRAA
Motif1	EfERF42	129	21	6.62e-22	RKWLGTFDTAEDAARAYDVAA
Motif1	EfERF43	137	21	1.81e-20	RVWLGTFNSPEEAARAYDAEA
Motif1	EfERF44	183	21	6.62e-22	RVWLGTFDSAEAAARAYDVAA
Motif1	EfERF45	30	21	6.62e-22	RIWLGTYETAEDAARAYDEAA
Motif1	EfERF46	767	21	3.65e-23	RVWLGTFDTAEAAARAYDAAA
Motif1	EfERF47	1297	21	7.76e-22	RVWLGTYDTPIEAARAYDRAA
Motif1	EfERF48	117	21	1.31e-19	RVWLGTYDTPIEAARANDRAA
Motif1	EfERF49	185	21	1.06e-20	RVWLGTYDTPIEAAHAYDRAA
Motif1	EfERF5	110	21	3.52e-21	RVWLGTFATAEAAARAYDHAA
Motif1	EfERF50	171	21	6.62e-22	RVWLGTYDTPVEAARAYDRAA
Motif1	EfERF51	175	21	6.62e-22	RVWLGTYDTPVEAARAYDRAA
Motif1	EfERF52	162	21	5.64e-22	RVWLGTYDTAEDAALAYDRAA
Motif1	EfERF53	136	21	8.13e-21	RVWLGTFDNPEAAAMAYDQAA
Motif1	EfERF54	134	21	4.79e-22	RVWLGTFATAEDAARAYDAAA
Motif1	EfERF55	114	21	3.88e-13	RLWLGTFATAEDAAALRFRGG
Motif1	EfERF56	235	21	5.64e-22	RVWLGTFDTAEDAAIAYDEAA
Motif1	EfERF57	148	21	5.65e-20	RVWLGTFATADEAALAYDKAA
Motif1	EfERF58	59	21	3.43e-24	RVWLGTFDTAEEAARAYDAAA
Motif1	EfERF59	184	21	2.28e-21	RVWLGTYDTPVEAAMAYDRAA
Motif1	EfERF6	134	21	1.24e-21	RVWLGTFNTAEDAARAYDVEA
Motif1	EfERF60	188	21	6.62e-22	RVWLGTFETAEAAARAYDEAA
Motif1	EfERF61	75	21	1.69e-21	RVWLGTYATPEDAARAYDAAA
Motif1	EfERF62	75	21	1.69e-21	RVWLGTYATPEDAARAYDAAA
Motif1	EfERF63	37	21	1.54e-23	RVWLGTFDTAEDAARAYDAAA
Motif1	EfERF64	492	21	1.54e-23	RVWLGTFDTAEDAARAYDAAA
Motif1	EfERF65	310	21	2.87e-22	RKWLGTFDTAEEAARAYDQAA
Motif1	EfERF66	226	21	2.05e-22	RVWLGTFDTPEQAARAYDAAA
Motif1	EfERF67	191	21	2.05e-22	RVWLGTFDTPEQAARAYDAAA
Motif1	EfERF68	211	21	2.05e-22	RVWLGTFDTPEQAARAYDAAA
Motif1	EfERF69	58	21	2.94e-19	RHWLGTFDTAEEAAVAYDLSA
Motif1	EfERF7	100	21	5.76e-19	RRWLGTFDTAEEAAAVYDAAA
Motif1	EfERF70	141	21	5e-20	RVWLGTFDTAEEAARKYDSEA
Motif1	EfERF71	246	21	1.81e-20	RVWLGTFNSPEEAARAYDAEA
Motif1	EfERF72	42	21	1.31e-19	PIWLGTFDSAEAAARAYDAAA
Motif1	EfERF73	90	21	4.14e-24	RVWLGTFDTAEEAARAYDEAA
Motif1	EfERF74	258	21	1.54e-23	RVWLGTFDTAEDAARAYDAAA
Motif1	EfERF75	218	21	4.79e-22	RVWLGTYDTAVEAARAYDRAA
Motif1	EfERF8	130	21	4.79e-22	RVWLGTFDTPEAAALAYDQAA
Motif1	EfERF9	145	21	4.79e-22	RVWLGTFDTPEAAALAYDQAA
Motif1	EfRAV1	101	21	1.4e-17	RVWLGTFAGEADAARAYDVAA
Motif1	EfRAV2	96	21	1.66e-19	RVWLGTFADEEAAARAYDVAA
Motif1	EfRAV3	99	21	3.31e-17	RVWLGTFTGEAEAARAYDVAA
Motif1	EfSoloist2	123	21	1.97e-14	QIHLGTVGTQDEAARLYDRAA
Motif2	EfAP2-1	124	11	3.22e-09	TGRWESHIWDC
Motif2	EfAP2-10	521	11	3.22e-09	TGRWESHIWDC
Motif2	EfAP2-13	174	11	3.22e-09	TGRWESHIWDC
Motif2	EfAP2-16	121	11	3.22e-09	TGRWESHIWDC
Motif2	EfAP2-6	214	11	3.22e-09	TGRWESHIWDC
Motif2	EfAP2-8	72	11	2.4e-07	TGKYEAHLWDK
Motif2	EfAP2-9	254	11	3.13e-06	YGKELEDIRDL
Motif2	EfDREB1	119	11	5.35e-14	WGKWVAEIRLP
Motif2	EfDREB10	74	11	4.82e-10	AGRWVCEVRVP
Motif2	EfDREB11	61	11	4.82e-10	AGRWVCEVRVP
Motif2	EfDREB12	62	11	4.82e-10	AGRWVCEVRVP
Motif2	EfDREB13	163	11	4.82e-10	AGRWVCEVRVP
Motif2	EfDREB14	56	11	6.32e-09	GTRWVCEVREP
Motif2	EfDREB15	26	11	1.24e-13	WGKWVSEIRVP
Motif2	EfDREB16	91	11	1.45e-14	WGKWVAEIREP
Motif2	EfDREB17	69	11	3.13e-14	WGKWVSEIREP
Motif2	EfDREB18	56	11	3.13e-14	WGKWVSEIREP
Motif2	EfDREB19	64	11	3.13e-14	WGKWVSEIREP
Motif2	EfDREB2	102	11	3.13e-14	WGKWVSEIREP
Motif2	EfDREB20	609	11	5.35e-14	WGKWVAEIRLP
Motif2	EfDREB21	108	11	3.13e-14	WGKWVSEIREP
Motif2	EfDREB22	70	11	3.13e-14	WGKWVSEIREP
Motif2	EfDREB23	64	11	3.13e-14	WGKWVSEIREP
Motif2	EfDREB24	108	11	3.27e-12	SGKWVSEIREP
Motif2	EfDREB25	169	11	3.18e-10	PGRWVCEVREP
Motif2	EfDREB26	165	11	5.35e-14	WGKWVAEIRLP
Motif2	EfDREB27	520	11	4.05e-11	WGSWVSEIRAP
Motif2	EfDREB28	67	11	1.24e-13	WGKWVSEIRLP
Motif2	EfDREB29	81	11	1.45e-14	WGKWVAEIREP
Motif2	EfDREB3	226	11	1.75e-10	AGKWVSEIREL
Motif2	EfDREB30	64	11	3.18e-10	PGRWVCEVREP
Motif2	EfDREB31	25	11	3.27e-12	SGKWVSEIREP
Motif2	EfDREB32	127	11	3.13e-14	WGKWVSEIREP
Motif2	EfDREB33	126	11	3.13e-14	WGKWVSEIREP
Motif2	EfDREB34	228	11	5.35e-14	WGKWVAEIRLP
Motif2	EfDREB35	41	11	6.69e-13	WGKWVSEIRQP
Motif2	EfDREB36	129	11	5.35e-14	WGKWVAEIRLP
Motif2	EfDREB37	67	11	1.45e-14	WGKWVAEIREP
Motif2	EfDREB38	101	11	1.24e-13	WGKWVSEIRVP
Motif2	EfDREB39	222	11	1.45e-14	WGKWVAEIREP
Motif2	EfDREB4	46	11	4.05e-11	WGSWVSEIRAP
Motif2	EfDREB40	331	11	4.82e-10	AGRWVCEVRVP
Motif2	EfDREB41	289	11	6.32e-09	RWRWVCEVRVP
Motif2	EfDREB42	118	11	5.35e-14	WGKWVAEIRLP
Motif2	EfDREB43	413	11	1.91e-10	AGRWVCEVREP
Motif2	EfDREB44	67	11	1.45e-14	WGKWVAEIREP
Motif2	EfDREB45	33	11	7.1e-11	WGRWVSEIRLA
Motif2	EfDREB46	35	11	4.44e-10	WGSWVSEVRAP
Motif2	EfDREB47	897	11	5.35e-14	WGKWVAEIRLP
Motif2	EfDREB48	51	11	3.13e-14	WGKWVSEIREP
Motif2	EfDREB5	137	11	5.35e-14	WGKWVAEIRLP
Motif2	EfDREB6	82	11	1.14e-11	GGKWVSEIREP
Motif2	EfDREB7	29	11	3.13e-14	WGKWVSEIREP
Motif2	EfDREB8	128	11	5.35e-14	WGKWVAEIRLP
Motif2	EfDREB9	148	11	1.61e-09	LGRWVCEVRIP
Motif2	EfERF1	151	11	2.14e-12	WGKFAAEIRDS
Motif2	EfERF10	41	11	1.6e-10	WGTFAAEIRDS
Motif2	EfERF11	53	11	2.08e-10	SGRWVAEIKDT
Motif2	EfERF12	111	11	1.06e-13	WGRWAAEIRDP
Motif2	EfERF13	103	11	1.02e-11	WGRFAAEIRDS
Motif2	EfERF14	20	11	1.12e-12	WGKYAAEIRDS
Motif2	EfERF15	116	11	2.14e-12	WGKFAAEIRDS
Motif2	EfERF16	141	11	1.21e-14	WGKWAAEIRDP
Motif2	EfERF17	180	11	1.21e-14	WGKWAAEIRDP
Motif2	EfERF18	388	11	1.21e-14	WGKWAAEIRDP
Motif2	EfERF19	33	11	1.91e-10	SGRWVAEIKDS
Motif2	EfERF2	405	11	1.06e-13	WGRWAAEIRDP
Motif2	EfERF20	59	11	2.08e-10	SGRWVAEIKDT
Motif2	EfERF21	104	11	1.21e-14	WGKWAAEIRDP
Motif2	EfERF22	241	11	1.12e-10	RGKFVAEIRDS
Motif2	EfERF23	75	11	1.21e-14	WGKWAAEIRDP
Motif2	EfERF24	111	11	1.76e-13	WGKFAAEIRDP
Motif2	EfERF25	160	11	1.21e-14	WGKWAAEIRDP
Motif2	EfERF26	39	11	5.17e-13	WGRYAAEIRDP
Motif2	EfERF27	13	11	5.17e-13	WGRYAAEIRDP
Motif2	EfERF28	147	11	7.77e-14	WGKYAAEIRDP
Motif2	EfERF29	105	11	1.76e-13	WGKFAAEIRDP
Motif2	EfERF3	66	11	2.08e-10	SGRWVAEIKDT
Motif2	EfERF30	296	11	1.21e-14	WGKWAAEIRDP
Motif2	EfERF31	126	11	2.85e-13	WGKWAAEIRNP
Motif2	EfERF32	141	11	7.77e-14	WGKYAAEIRDP
Motif2	EfERF33	884	11	3.09e-11	SGRYAAEIRDP
Motif2	EfERF34	28	11	5.17e-13	WGRYAAEIRDP
Motif2	EfERF35	24	11	1.27e-11	WGSWVSEIRHP
Motif2	EfERF36	176	11	1.21e-14	WGKWAAEIRDP
Motif2	EfERF37	43	11	5.17e-13	WGRYAAEIRDP
Motif2	EfERF38	146	11	1.21e-14	WGKWAAEIRDP
Motif2	EfERF39	83	11	1.01e-12	WGRFAAEIRDP
Motif2	EfERF4	101	11	1.21e-14	WGKWAAEIRDP
Motif2	EfERF40	170	11	1.76e-13	WGKFAAEIRDP
Motif2	EfERF41	159	11	1.76e-13	WGKFAAEIRDP
Motif2	EfERF42	114	11	1.21e-14	WGKWAAEIRDP
Motif2	EfERF43	122	11	1.21e-14	WGKWAAEIRDP
Motif2	EfERF44	168	11	1.01e-12	WGRFAAEIRDP
Motif2	EfERF45	15	11	1.27e-11	WGSWVSEIRHP
Motif2	EfERF46	752	11	5.17e-13	WGRYAAEIRDP
Motif2	EfERF47	1281	11	7.77e-14	WGKYAAEIRDP
Motif2	EfERF48	101	11	6.18e-10	WRKYAAEIGDP
Motif2	EfERF49	169	11	7.77e-14	WGKYAAEIRDP
Motif2	EfERF5	95	11	3.38e-11	CGKWAAEVRDP
Motif2	EfERF50	155	11	7.77e-14	WGKYAAEIRDP
Motif2	EfERF51	159	11	7.77e-14	WGKYAAEIRDP
Motif2	EfERF52	146	11	1.76e-13	WGKFAAEIRDP
Motif2	EfERF53	120	11	2.27e-10	RGKFAAEIRDS
Motif2	EfERF54	119	11	1.21e-14	WGKWAAEIRDP
Motif2	EfERF55	99	11	1.21e-14	WGKWAAEIRDP
Motif2	EfERF56	220	11	1.21e-14	WGKWAAEIRDP
Motif2	EfERF57	132	11	2.37e-12	WGKFAAEIRDT
Motif2	EfERF58	44	11	5.17e-13	WGRYAAEIRDP
Motif2	EfERF59	169	11	5.17e-13	WGRYAAEIRDP
Motif2	EfERF6	119	11	1.21e-14	WGKWAAEIRDP
Motif2	EfERF60	173	11	1.21e-14	WGKWAAEIRDP
Motif2	EfERF61	60	11	1.06e-13	WGRWAAEIRDP
Motif2	EfERF62	60	11	1.06e-13	WGRWAAEIRDP
Motif2	EfERF63	22	11	1.21e-14	WGKWAAEIRDP
Motif2	EfERF64	477	11	1.21e-14	WGKWAAEIRDP
Motif2	EfERF65	295	11	1.21e-14	WGKWAAEIRDP
Motif2	EfERF66	211	11	5.17e-13	WGRYAAEIRDP
Motif2	EfERF67	176	11	5.17e-13	WGRYAAEIRDP
Motif2	EfERF68	196	11	5.17e-13	WGRYAAEIRDP
Motif2	EfERF69	43	11	6.83e-12	WGRYAAEIRNP
Motif2	EfERF7	84	11	7.77e-14	WGKYAAEIRDP
Motif2	EfERF70	126	11	7.77e-14	WGKYAAEIRDP
Motif2	EfERF71	231	11	1.21e-14	WGKWAAEIRDP
Motif2	EfERF72	27	11	3.09e-11	SGRYAAEIRDP
Motif2	EfERF73	75	11	2.08e-10	SGRWVAEIKDT
Motif2	EfERF74	243	11	1.21e-14	WGKWAAEIRDP
Motif2	EfERF75	202	11	7.77e-14	WGKYAAEIRDP
Motif2	EfERF8	114	11	2.14e-12	WGKFAAEIRDS
Motif2	EfERF9	129	11	2.14e-12	WGKFAAEIRDS
Motif2	EfRAV1	88	11	8.16e-08	NGRWGAQIYER
Motif2	EfRAV2	83	11	8.16e-08	NGRWGAQIYER
Motif2	EfRAV3	86	11	8.16e-08	NGRWGAQIYER
Motif3	EfAP2-1	160	11	2.71e-08	FRGLEADINFS
Motif3	EfAP2-10	557	11	2.3e-08	FRGVEADINFS
Motif3	EfAP2-11	231	11	1.83e-09	YKGVNAVTNFD
Motif3	EfAP2-12	134	11	4.35e-08	YWGAGTQINFP
Motif3	EfAP2-13	210	11	6.36e-09	FRGVDADINFN
Motif3	EfAP2-14	385	11	1.34e-09	YWGPATVLNFP
Motif3	EfAP2-15	323	11	2.24e-09	LRGVHAVTNFD
Motif3	EfAP2-16	157	11	8.29e-09	FRGVNADINFT
Motif3	EfAP2-2	954	11	6.21e-10	FRGENAVTNFE
Motif3	EfAP2-3	412	11	2.82e-10	FRGLNAVTNFD
Motif3	EfAP2-4	452	11	1.28e-08	YWGPETLLNFP
Motif3	EfAP2-5	200	11	3.44e-08	YWGTTTTTNFP
Motif3	EfAP2-6	250	11	2.5e-08	FRGLDADINFQ
Motif3	EfAP2-7	379	11	1.83e-09	YWGPDTILNFP
Motif3	EfAP2-8	212	11	1.48e-09	LRGHAAVTNFD
Motif3	EfAP2-9	334	11	1.19e-10	IRGKNAVTNFD
Motif3	EfDREB1	157	11	5.99e-11	LRGDAARLNFP
Motif3	EfDREB10	118	11	1.59e-06	AGAGAGRLNFP
Motif3	EfDREB11	100	11	4.35e-08	IAGAGACLNFA
Motif3	EfDREB12	102	11	1.33e-06	AGAGRACLNFA
Motif3	EfDREB13	202	11	3.97e-07	IAGGAGCLNFA
Motif3	EfDREB14	95	11	3.97e-07	RGATAADLNFP
Motif3	EfDREB15	73	11	2.84e-07	GGGDVAALNFP
Motif3	EfDREB16	129	11	1.95e-08	MYGPKARVNFS
Motif3	EfDREB17	107	11	9.14e-11	IKGARAVLNFP
Motif3	EfDREB18	94	11	5.54e-10	VKGPAAVLNFP
Motif3	EfDREB19	102	11	1.65e-09	VKGPSAVLNFP
Motif3	EfDREB2	142	11	4.35e-08	GRAGAAHLNFP
Motif3	EfDREB20	647	11	2.13e-12	LRGENAKLNFP
Motif3	EfDREB21	146	11	1.05e-10	IKGRAAHLNFP
Motif3	EfDREB22	108	11	1.05e-10	IKGRAAHLNFP
Motif3	EfDREB23	102	11	1.05e-10	IKGRAAHLNFP
Motif3	EfDREB24	146	11	1.91e-11	LRGADAVLNFP
Motif3	EfDREB25	207	11	6.21e-10	LRGRAACLNFA
Motif3	EfDREB26	203	11	2.82e-10	LRGDMARLNFP
Motif3	EfDREB27	558	11	5.54e-10	LKGSAADLNFP
Motif3	EfDREB28	108	11	3.97e-07	RGAAGADLNFP
Motif3	EfDREB29	119	11	1.53e-10	LRGRSARLNFP
Motif3	EfDREB3	264	11	3.01e-09	LRGAGTALNFP
Motif3	EfDREB30	102	11	6.21e-10	LRGRAACLNFA
Motif3	EfDREB31	63	11	3.55e-10	LRGPDAALNFP
Motif3	EfDREB32	166	11	1.42e-07	KGARDAHLNFP
Motif3	EfDREB33	164	11	1.05e-10	IKGRAAHLNFP
Motif3	EfDREB34	266	11	1.29e-11	LRGENARLNFP
Motif3	EfDREB35	79	11	2.51e-10	LRGRDAQLNFP
Motif3	EfDREB36	167	11	2.51e-10	LRGEYARLNFP
Motif3	EfDREB37	106	11	3.71e-07	HGAHYAHLNFP
Motif3	EfDREB38	140	11	1.17e-06	RGRPAGHLNFP
Motif3	EfDREB39	260	11	8.29e-09	MYGDLARTNFP
Motif3	EfDREB4	84	11	1.53e-10	LKGSDAVLNFP
Motif3	EfDREB40	370	11	1.32e-07	LCGDAASLNFA
Motif3	EfDREB42	156	11	5.99e-11	LRGDAARLNFP
Motif3	EfDREB43	451	11	6.21e-10	LRGRAACLNFA
Motif3	EfDREB44	105	11	1.53e-10	LRGRSARLNFP
Motif3	EfDREB45	73	11	2.89e-06	GPGRADGLNFP
Motif3	EfDREB47	935	11	5.99e-11	LRGDAARLNFP
Motif3	EfDREB48	89	11	1.34e-09	VKGRGAVLNFP
Motif3	EfDREB5	175	11	2.21e-10	LRGDSARLNFP
Motif3	EfDREB6	120	11	6.93e-10	LRGAEAALNFP
Motif3	EfDREB7	67	11	8.02e-11	LRGREARLNFP
Motif3	EfDREB8	166	11	5.99e-11	LRGDAARLNFP
Motif3	EfDREB9	187	11	4.83e-07	LSRRGACLNFA
Motif3	EfERF1	190	11	1.06e-11	MRGAAAVLNFP
Motif3	EfERF10	80	11	1.65e-09	ARGGAAVLNFP
Motif3	EfERF11	91	11	1.2e-09	LRGANTRTNFA
Motif3	EfERF13	142	11	6.36e-09	ARGSAAALNFP
Motif3	EfERF14	59	11	5.86e-13	MRGANAVLNFP
Motif3	EfERF15	155	11	1.74e-10	VRGAAAVLNFP
Motif3	EfERF16	179	11	1.91e-11	IRGKKAKVNFP
Motif3	EfERF17	218	11	6.08e-12	FRGARAKLNFP
Motif3	EfERF18	426	11	2.76e-12	FKGAKAKLNFP
Motif3	EfERF19	71	11	2.48e-09	LRGENTRTNFA
Motif3	EfERF2	443	11	4.02e-09	FRGASAPTNFP
Motif3	EfERF20	97	11	1.83e-09	LRGSDARTNFA
Motif3	EfERF21	142	11	1.91e-11	IRGKKAKVNFP
Motif3	EfERF22	280	11	7.72e-10	MHGAAAVLNFP
Motif3	EfERF23	113	11	1.06e-11	IRGAKAKVNFP
Motif3	EfERF24	149	11	7.57e-07	LKGSHVVTSFP
Motif3	EfERF25	198	11	1.06e-11	FRGSRAKLNFP
Motif3	EfERF26	77	11	9.65e-13	LRGAKAKTNFP
Motif3	EfERF27	51	11	4.31e-13	FRGAKAKTNFP
Motif3	EfERF28	186	11	3.21e-11	MRGAKALLNFP
Motif3	EfERF29	143	11	1.08e-09	LRGPNATTNFS
Motif3	EfERF3	104	11	1.2e-09	LRGSNTRTNFW
Motif3	EfERF30	334	11	1.06e-11	IRGAKAKVNFP
Motif3	EfERF32	179	11	1.17e-08	LRGLDATTNFE
Motif3	EfERF33	922	11	4.44e-11	IRGAAARTNFP
Motif3	EfERF34	66	11	6.08e-12	LRGPKARTNFP
Motif3	EfERF35	62	11	2.51e-10	MSGRNAKTNFP
Motif3	EfERF36	214	11	2.76e-12	FKGAKAKLNFP
Motif3	EfERF37	81	11	2.21e-10	IRGANARTNFA
Motif3	EfERF38	184	11	1.91e-11	LRGSRAKLNFP
Motif3	EfERF39	121	11	3.21e-11	MRGNKARTNFP
Motif3	EfERF4	139	11	1.05e-10	VRGPRAKLNFP
Motif3	EfERF40	209	11	3.55e-10	MRGSRALLNFP
Motif3	EfERF41	198	11	1.51e-12	MRGAKAILNFP
Motif3	EfERF42	152	11	8.02e-11	FRGQRAKLNFP
Motif3	EfERF43	160	11	1.91e-11	IRGKKAKVNFP
Motif3	EfERF44	206	11	4.97e-10	LRGPLARTNFP
Motif3	EfERF45	53	11	2.48e-09	MSGPAARTNFP
Motif3	EfERF46	790	11	3.17e-13	FRGPKAKTNFP
Motif3	EfERF47	1320	11	1.51e-12	MRGAKAILNFP
Motif3	EfERF48	140	11	1.51e-12	MRGAKAILNFP
Motif3	EfERF49	208	11	1.51e-12	MRGAKAILNFP
Motif3	EfERF5	133	11	3.17e-13	LRGANAKLNFP
Motif3	EfERF50	194	11	1.51e-12	MRGAKAILNFP
Motif3	EfERF51	198	11	1.51e-12	MRGAKAILNFP
Motif3	EfERF52	185	11	3.55e-10	MRGSRALLNFP
Motif3	EfERF53	159	11	3.99e-10	VRGTAAVLNFP
Motif3	EfERF54	157	11	4.44e-11	FRGGRAKLNFP
Motif3	EfERF56	258	11	1.06e-11	FKGTKAKLNFP
Motif3	EfERF57	171	11	2.26e-11	MRGPRAHLNFP
Motif3	EfERF58	82	11	3.8e-12	YRGAKAKTNFP
Motif3	EfERF59	207	11	2.51e-10	LRGSKARTNFN
Motif3	EfERF6	157	11	3.21e-11	LRGSKAKVNFP
Motif3	EfERF60	211	11	1.06e-11	FRGSRAKLNFP
Motif3	EfERF61	98	11	3.13e-14	IRGPKAKLNFP
Motif3	EfERF62	98	11	3.13e-14	IRGPKAKLNFP
Motif3	EfERF63	60	11	1.06e-11	FKGTKAKLNFP
Motif3	EfERF64	515	11	2.76e-12	FKGAKAKLNFP
Motif3	EfERF65	333	11	4.89e-12	FRGPRAKLNFP
Motif3	EfERF66	249	11	2.71e-08	LRGPRATTNYN
Motif3	EfERF67	214	11	7.6e-09	LRGPGATTNYP
Motif3	EfERF68	234	11	1.63e-07	LRGPGATTNYL
Motif3	EfERF7	123	11	5.18e-11	IRGRHAVTNFP
Motif3	EfERF70	164	11	4.97e-10	LRGPSATTNFP
Motif3	EfERF71	269	11	1.91e-11	IRGKKAKVNFP
Motif3	EfERF72	65	11	3.16e-10	LRGPTARTNFP
Motif3	EfERF73	113	11	8.66e-10	LRGANTRTNFW
Motif3	EfERF74	281	11	1.06e-11	FRGSRAKLNFP
Motif3	EfERF75	241	11	4.89e-12	LRGSKAILNFP
Motif3	EfERF8	153	11	4.97e-10	ARGAAAVLNFP
Motif3	EfERF9	168	11	4.97e-10	ARGAAAVLNFP
Motif3	EfRAV1	124	11	2.03e-09	FRGRDAVTNFR
Motif3	EfRAV2	119	11	1.83e-09	YRGREAATNFP
Motif3	EfRAV3	122	11	2.03e-09	FRGRDAVTNFR
Motif3	EfSoloist1	143	11	2.82e-10	FRGLNAVTNFD
Motif3	EfSoloist3	21	11	3.99e-10	FRGWNAVTNFD
Motif4	EfAP2-1	204	11	1.49e-08	SSKYRGVTLHK
Motif4	EfAP2-10	601	11	1.49e-08	SSKYRGVTLHK
Motif4	EfAP2-11	181	11	1.14e-08	VSKYRGVARHH
Motif4	EfAP2-12	76	11	4.09e-08	SSIYRGVTRHR
Motif4	EfAP2-13	254	11	1.49e-08	SSKYRGVTLHK
Motif4	EfAP2-14	429	11	1.14e-08	VSKYRGVARHH
Motif4	EfAP2-15	271	11	9.5e-09	TSSYRGVTRRK
Motif4	EfAP2-16	293	11	4.69e-06	HGRRRGVQLRA
Motif4	EfAP2-2	805	11	4.09e-08	TSIYRGVTRHR
Motif4	EfAP2-3	260	11	6.57e-08	TSQFRGVTRHR
Motif4	EfAP2-4	496	11	1.14e-08	VSKYRGVARHH
Motif4	EfAP2-5	132	11	3.77e-08	TSIYRGVTKHR
Motif4	EfAP2-6	294	11	1.49e-08	SSKYRGVTLHK
Motif4	EfAP2-7	423	11	1.14e-08	VSKYRGVARHH
Motif4	EfAP2-8	162	11	1.21e-07	ASGYRGVAKHH
Motif4	EfAP2-9	284	11	3.77e-08	ASIYRGVTRRQ
Motif4	EfDREB1	108	11	9.49e-11	TKLYRGVRQRH
Motif4	EfDREB10	62	11	8.61e-10	HPVFRGVRRRG
Motif4	EfDREB11	49	11	8.61e-10	HPVFRGVRRRG
Motif4	EfDREB12	50	11	8.61e-10	HPVFRGVRRRG
Motif4	EfDREB13	151	11	8.61e-10	HPVFRGVRRRG
Motif4	EfDREB14	44	11	1.49e-08	HPVYRGVRARG
Motif4	EfDREB15	15	11	2.95e-08	RRGYKGVRRRR
Motif4	EfDREB16	80	11	5.93e-09	NCVYRGVRQRT
Motif4	EfDREB17	58	11	1.49e-08	APAYRGVRMRA
Motif4	EfDREB18	45	11	7.62e-10	HPSYRGVRMRA
Motif4	EfDREB19	53	11	7.62e-10	HPSYRGVRMRA
Motif4	EfDREB2	91	11	5.22e-10	HPTYRGVRMRA
Motif4	EfDREB20	598	11	9.49e-11	TKLYRGVRQRH
Motif4	EfDREB21	97	11	5.93e-09	HPTFRGVRMRV
Motif4	EfDREB22	59	11	5.22e-10	HPTYRGVRMRA
Motif4	EfDREB23	53	11	5.22e-10	HPTYRGVRMRA
Motif4	EfDREB25	158	11	1.09e-09	HPVYKGVRRRN
Motif4	EfDREB26	154	11	9.49e-11	SKLYRGVRQRH
Motif4	EfDREB27	509	11	1.91e-09	KRQYKGVRMRS
Motif4	EfDREB28	56	11	1.09e-09	GKKFKGVRKRK
Motif4	EfDREB29	70	11	1.3e-10	RRQYRGVRMRK
Motif4	EfDREB30	53	11	3.48e-08	HPVYKGVRSRN
Motif4	EfDREB32	116	11	3.52e-10	HPTYRGVRMRS
Motif4	EfDREB33	115	11	6.73e-10	HPSYRGVRRRS
Motif4	EfDREB34	217	11	2.84e-11	QKLYRGVRQRH
Motif4	EfDREB35	30	11	1.5e-10	QQQYRGVRKRK
Motif4	EfDREB36	118	11	7.62e-10	QKLYRGVRQRQ
Motif4	EfDREB37	56	11	2.71e-08	CHNFRGVRQRR
Motif4	EfDREB38	90	11	1.04e-08	RCRYKGVRRRA
Motif4	EfDREB39	211	11	6.53e-09	QCGYRGVRQRT
Motif4	EfDREB4	35	11	2.29e-08	VRPYKGVRMRS
Motif4	EfDREB40	319	11	8.61e-10	HPVFRGVRRRG
Motif4	EfDREB41	274	11	1.74e-10	HPVYRGVRRRG
Motif4	EfDREB42	107	11	2.84e-11	QKLYRGVRQRH
Motif4	EfDREB43	401	11	1.74e-10	HPVYRGVRRRG
Motif4	EfDREB44	56	11	1.5e-10	GRQYRGVRMRK
Motif4	EfDREB45	22	11	4.03e-10	ERKYKGVRRRK
Motif4	EfDREB46	24	11	5.93e-09	QRTYKGVRMRS
Motif4	EfDREB47	886	11	1.09e-09	AKLFRGVRQRH
Motif4	EfDREB48	40	11	8.94e-08	PAAYRGVRMRA
Motif4	EfDREB5	126	11	9.49e-11	SKLYRGVRQRH
Motif4	EfDREB6	363	11	1.6e-05	ENNYVSGRRRS
Motif4	EfDREB7	18	11	1.91e-09	GGQYRGVRKRK
Motif4	EfDREB8	117	11	2.84e-11	QKLYRGVRQRH
Motif4	EfDREB9	136	11	1.74e-10	HPVYRGVRRRG
Motif4	EfERF1	140	11	4.59e-10	GRPYRGVRKRP
Motif4	EfERF10	30	11	2.44e-06	AAGFIGVRPQP
Motif4	EfERF11	42	11	2.13e-09	GSKFVGVRQRP
Motif4	EfERF12	100	11	9.64e-08	GARFTGVRRRP
Motif4	EfERF13	92	11	7.1e-08	GGAFIGVRRRP
Motif4	EfERF14	9	11	2.31e-10	PTKYRGVRRRP
Motif4	EfERF15	105	11	9.5e-09	QQPFIGVRKRP
Motif4	EfERF16	130	11	5.81e-11	KNQYRGIRQRP
Motif4	EfERF17	169	11	3.42e-11	KNMYRGVRQRP
Motif4	EfERF18	377	11	5.22e-10	RAQYRGVRRRP
Motif4	EfERF19	22	11	4.41e-09	GRRFVGVRQRP
Motif4	EfERF2	394	11	6.53e-09	AVRFRGVRRRP
Motif4	EfERF20	48	11	3.08e-10	HSKFVGVRQRP
Motif4	EfERF21	93	11	8.61e-10	RTQYRGIRRRP
Motif4	EfERF22	230	11	6.08e-08	QQPFIGVRKRS
Motif4	EfERF23	64	11	1.71e-09	KTMYRGIRRRP
Motif4	EfERF24	100	11	1.21e-07	RRRFPGVRLRP
Motif4	EfERF25	149	11	1.94e-11	RRRYRGVRQRP
Motif4	EfERF26	28	11	1.53e-09	AARYRGVRKRP
Motif4	EfERF27	2	11	3.42e-11	GPHYRGVRKRP
Motif4	EfERF28	136	11	4.92e-11	GRHYRGVRRRP
Motif4	EfERF29	94	11	3.08e-10	STKFRGVRRRP
Motif4	EfERF3	55	11	2.37e-09	RKRFVGVRQRP
Motif4	EfERF30	285	11	5.81e-11	KNQYRGIRQRP
Motif4	EfERF31	115	11	8.28e-08	PESYRGVRLRK
Motif4	EfERF32	130	11	2.01e-10	EPHFRGVRRRP
Motif4	EfERF33	873	11	2.01e-10	EVKYRGVRRRP
Motif4	EfERF34	17	11	3.52e-10	ESRFRGVRKRP
Motif4	EfERF35	13	11	2.01e-10	PKKFRGVRQRH
Motif4	EfERF36	165	11	2.31e-10	MRHYRGVRRRP
Motif4	EfERF37	32	11	9.5e-09	ETRYLGVRRRP
Motif4	EfERF38	135	11	3.08e-10	RRSYRGVRRRP
Motif4	EfERF39	72	11	7.62e-10	GARYRGVRRRP
Motif4	EfERF4	90	11	3.08e-10	AQQYRGVRRRP
Motif4	EfERF40	159	11	5.49e-12	GKHYRGVRQRP
Motif4	EfERF41	148	11	1.25e-12	FRKYRGVRQRP
Motif4	EfERF42	103	11	5.93e-09	VSQYMGVRRRP
Motif4	EfERF43	111	11	5.81e-11	KNQYRGIRQRP
Motif4	EfERF44	157	11	4.96e-07	DDSRRGVRKRP
Motif4	EfERF45	4	11	3.25e-09	LQRFRGVRQRH
Motif4	EfERF46	741	11	2.31e-10	EPRFRGVRKRP
Motif4	EfERF47	1270	11	1.25e-12	FRKYRGVRQRP
Motif4	EfERF48	90	11	1.25e-12	FRKYRGVRQRP
Motif4	EfERF49	158	11	1.25e-12	FRKYRGVRQRP
Motif4	EfERF5	84	11	4.09e-08	SSQYHGVRHRP
Motif4	EfERF50	144	11	1.25e-12	FRKYRGVRQRP
Motif4	EfERF51	148	11	1.25e-12	FRKYRGVRQRP
Motif4	EfERF52	135	11	5.49e-12	GKHYRGVRQRP
Motif4	EfERF53	109	11	4.64e-07	LHPFIGVRKRS
Motif4	EfERF54	108	11	4.92e-11	ARKYRGVRRRP
Motif4	EfERF55	88	11	4.92e-11	ARKYRGVRRRP
Motif4	EfERF56	209	11	1.29e-11	RRHYRGVRQRP
Motif4	EfERF57	121	11	2.31e-10	CKSYRGVRRRP
Motif4	EfERF58	33	11	3.42e-11	GPHYRGVRKRP
Motif4	EfERF59	158	11	1.22e-09	AAHYRGVRKRP
Motif4	EfERF6	108	11	1.11e-10	HRHFRGIRQRP
Motif4	EfERF60	162	11	1.3e-10	ERRFRGVRQRP
Motif4	EfERF61	49	11	3.6e-09	KTAYRGIRRRP
Motif4	EfERF62	49	11	3.6e-09	KTAYRGIRRRP
Motif4	EfERF63	11	11	1.6e-11	RPRYRGVRQRP
Motif4	EfERF64	466	11	1.6e-11	RPRYRGVRQRP
Motif4	EfERF65	284	11	4.38e-13	KNKYRGVRQRP
Motif4	EfERF66	200	11	3.99e-09	QPRLRGVRKRP
Motif4	EfERF67	165	11	3.99e-09	QPRLRGVRKRP
Motif4	EfERF68	185	11	3.99e-09	QPRLRGVRKRP
Motif4	EfERF69	32	11	4.8e-08	SSEYLGVRRRP
Motif4	EfERF7	73	11	7.18e-09	DRPFRGVRRRP
Motif4	EfERF70	115	11	4.1e-11	EPRYRGVRRRP
Motif4	EfERF71	220	11	7.62e-10	KNQFRGIRRRP
Motif4	EfERF72	16	11	5.22e-10	EIRYRGVRRRP
Motif4	EfERF73	64	11	2.37e-09	RKRFVGVRQRP
Motif4	EfERF74	232	11	6.66e-12	RKRYRGVRQRP
Motif4	EfERF75	191	11	1.03e-11	FRRYRGVRQRP
Motif4	EfERF8	103	11	1.74e-07	RQALIGVRKRP
Motif4	EfERF9	118	11	2.5e-08	TTAFIGVRKRP
Motif4	EfRAV1	77	11	5.67e-07	SSRYKGVVPQP
Motif4	EfRAV2	72	11	1.24e-06	SSRFKGVVPQP
Motif4	EfRAV3	75	11	3.07e-07	SSKYKGVVPQP
Motif5	EfAP2-1	174	29	2.07e-30	YEDDLKQMRNWTKEEFVHILRRQSTGFAR
Motif5	EfAP2-10	571	29	1.8e-26	YQDDMKQMGHLSKEEFVHVLRRQSTGLPR
Motif5	EfAP2-11	151	29	1.61e-31	YEKELKIMENLTKEEYLASLRRKSSGFSR
Motif5	EfAP2-12	148	29	7.19e-24	YARDLEEMQMISKEDYLVSLRRKSSAFYR
Motif5	EfAP2-13	224	29	4.37e-32	YEDDMKQMKSLSKEEFVHVLRRQSTGFSR
Motif5	EfAP2-14	399	29	1.07e-24	YDEELREMEGQPREEYIGSLRRRSSGFSR
Motif5	EfAP2-15	241	29	5.4e-27	YEKEIEVMKTMSQDEFVAYIRRQSSCFSR
Motif5	EfAP2-16	171	29	4.68e-26	YKDEMKKMKSFSKEEFVQVLRRQGAGFVR
Motif5	EfAP2-2	874	29	4.88e-25	YIREIQDMQNMSRRDVVASLRRKSSGFSR
Motif5	EfAP2-3	332	29	1e-30	YEKELEEMKHMSRQEFIAHLRRNSSGFSR
Motif5	EfAP2-4	466	29	1.46e-25	YSSEMPEMEGVSREEYLASLRRRSSGFSR
Motif5	EfAP2-5	214	29	6.98e-23	YEKELEEMKHMSRQEYVASLRRHVEKQWI
Motif5	EfAP2-6	264	29	2.07e-30	YEDDLKQMRNWTKEEFVHILRRQSTGFAR
Motif5	EfAP2-7	393	29	1.84e-28	YEGEMKGMEGQSREEYIGSLRRKSSGFSR
Motif5	EfAP2-8	132	29	1.37e-23	YRHEHDKMQRMTREAYLATLRRKSSCFSR
Motif6	EfAP2-1	232	21	6.78e-20	YLGLFDSEVEAARAYDRAALR
Motif6	EfAP2-10	536	21	7.38e-21	YLGGFDTAHAAARAYDRAAIK
Motif6	EfAP2-11	116	21	5.67e-23	YLGAYDEEEAAARAYDLAALK
Motif6	EfAP2-13	189	21	7.38e-21	YLGGFDTAHAAARAYDRAAIK
Motif6	EfAP2-14	364	21	4.65e-22	YLGAYDDEEAAARAHDLAALK
Motif6	EfAP2-15	204	21	4.89e-19	YLGSYVNEEQAAKAHDLAALK
Motif6	EfAP2-16	229	21	2.75e-21	YLGLYDTETEAAQAYDKAAIK
Motif6	EfAP2-2	839	21	4.74e-20	RQGGYDKEDKAARAYDIAALK
Motif6	EfAP2-3	297	21	5.67e-23	YLGGYDREEKAARAYDLAALK
Motif6	EfAP2-4	431	21	1.58e-20	RQGAYDSEEAAARAYDLAALK
Motif6	EfAP2-6	322	21	1.58e-20	YLGLFDSEIEAARAYDRAAIR
Motif6	EfAP2-7	358	21	3.33e-23	YLGAYDDEEAAARAYDLAALK
Motif6	EfAP2-8	97	21	1.8e-22	YLGAFDNEEAAARTYDLAALK
Motif6	EfAP2-9	313	21	3.16e-18	YLGTFKTEEEAAEAYDIAAIE
Motif7	EfDREB14	106	28	3.16e-18	DSAHALPRARTAAPEDIRCAAAQAAELY
Motif7	EfDREB17	118	28	1.87e-21	DLARHLPRPASLAPRDVQAAAARAALMH
Motif7	EfDREB18	105	28	5.18e-25	EMATALPRPASAAPRDVQAAAARAAAME
Motif7	EfDREB19	113	28	1.26e-25	DMAAALPRPASASPRDVQAAAARAAAME
Motif7	EfDREB2	153	28	1.87e-21	DLAGVLPRAASAAPKDVQAAAALAAAFT
Motif7	EfDREB21	157	28	2.58e-24	HLAHELPRPASTSPADIQAAAAKAAAAA
Motif7	EfDREB22	119	28	8.86e-24	EMSHELPRAASAAPEDVRAAAALAAAME
Motif7	EfDREB23	113	28	1.32e-23	ELASELPRPATAAPKDVQAAAALAAAAD
Motif7	EfDREB24	157	28	8.29e-17	GAIASRAAPASASPADIRAAAAAAAAAA
Motif7	EfDREB3	275	28	5.65e-18	DAAMARPAPVSASAEDVRAAAAAAAAAM
Motif7	EfDREB31	74	28	1.9e-18	HLAASRPAPASTSADDIRAAAAEAAASL
Motif7	EfDREB32	177	28	1.01e-23	SLAHLLPRPASAAPKDVQAAAALAAAAD
Motif7	EfDREB33	175	28	4.72e-23	DRAHELPRPASTSPADIQAAAAQAAAAA
Motif7	EfDREB35	90	28	1.75e-17	GCVAWLPHPATSHPADVRAAAAEAADRV
Motif7	EfDREB48	100	28	7.68e-26	EMAASLPRPASAAPRDVQAAAARAAAMV
Motif7	EfDREB6	131	28	2.07e-18	GAALSRPAPASCSPDDIRAAAVAAAAAV
Motif7	EfDREB7	78	28	3.29e-17	ALVHRFRRPATAEPDDVRAAALEAAAQV
Motif8	EfDREB1	248	37	3.55e-38	PLPDMQELDFSEAPWDEADGVALCKYPSLEIDWDAIL
Motif8	EfDREB26	289	37	3.01e-45	PVPEMAKLDFTEAPWDETETFHLRKYPSWEIDWDSIL
Motif8	EfDREB42	258	37	1.36e-39	VVADMGQLDFSEVPWDEAESFVLRKYPSYEIDWDALL
Motif8	EfDREB47	1032	37	2.1e-39	NHPEMASLDFTEAPWDESVALHLNKYPSWEIDWDSIL
Motif8	EfDREB5	275	37	1.85e-45	VVPEMQLLDFSEAPWDESESFHLRKYPSLEIDWDSIL
Motif8	EfDREB8	257	37	1.45e-41	TVPEMQQLDFSEAPWDEAAGFALTKYPSYEIDWDSLL
Motif9	EfAP2-11	90	21	1.11e-23	WTGRFEAHLWDKNSWNPTQRK
Motif9	EfAP2-12	87	21	1.31e-25	WTGRYEAHLWDKSTWNQNQNK
Motif9	EfAP2-14	338	21	8.25e-22	WTGRFEAHLWDKDARNGSRNK
Motif9	EfAP2-15	178	21	6.16e-21	WSGKYEAHLWDNTSQVKGRKR
Motif9	EfAP2-2	816	21	7.02e-27	WTGRYEAHLWDNTCRKEGQKR
Motif9	EfAP2-3	271	21	2.76e-26	WTGRYEAHLWDNTCRKEGQTR
Motif9	EfAP2-4	407	21	3.51e-21	WTGRFEAHLWDKHCLAALHNK
Motif9	EfAP2-5	143	21	7.16e-25	WTGRYEAHLWDNSCRREGQTR
Motif9	EfAP2-7	332	21	2.76e-26	WTGRFEAHLWDKNSWNESQNK
Motif9	EfAP2-9	188	21	9.79e-21	WSGKYEAHLWDSSCRVEGRRR
Motif10	EfAP2-1	215	15	7.4e-18	CGRWEARMGQLLGKK
Motif10	EfAP2-10	612	15	4.09e-18	CGRWEARMGQFLGKK
Motif10	EfAP2-11	193	15	8.74e-20	NGRWEARIGRVFGNK
Motif10	EfAP2-13	265	15	4.09e-18	CGRWEARMGQFLGKK
Motif10	EfAP2-14	441	15	2.41e-19	NGRWEARIGRVLGNK
Motif10	EfAP2-15	282	15	8.38e-12	DGKWQARIGRIGESR
Motif10	EfAP2-16	212	15	3.13e-17	CGKWEARIGQLMGKK
Motif10	EfAP2-2	916	15	3.43e-17	HGRWQARIGRVAGNK
Motif10	EfAP2-3	374	15	3.43e-17	HGRWQARIGRVAGNK
Motif10	EfAP2-4	508	15	8.74e-20	NGRWEARIGRVFGNK
Motif10	EfAP2-6	305	15	7.4e-18	CGRWEARMGQLLGKK
Motif10	EfAP2-7	435	15	8.74e-20	NGRWEARIGRVFGNK
Motif10	EfAP2-8	174	15	1.05e-16	NGRWEARIGYACGKK
Motif10	EfAP2-9	296	15	1.84e-13	DGRWQARIGLVAGTR
Motif11	EfDREB10	41	21	7.71e-18	SSSPQPPKKRPAGRTKFRETR
Motif11	EfDREB11	28	21	4.2e-26	QTVWTSPPKRPAGRTKFRETR
Motif11	EfDREB12	29	21	3.05e-25	QTVCTSPPKRPAGRTKFRETR
Motif11	EfDREB13	130	21	4.2e-26	QTVWTSPPKRPAGRTKFRETR
Motif11	EfDREB14	23	21	1.23e-17	HHLHRLPPKRRTGRKKFRETR
Motif11	EfDREB25	137	21	1.44e-22	MTVSSAPPKRRAGRTKFKETR
Motif11	EfDREB30	32	21	1.44e-22	MTVSSAPPKRRAGRTKFKETR
Motif11	EfDREB40	298	21	1.82e-18	SGQQASPPKRPAGRTKFQETR
Motif11	EfDREB41	253	21	6.73e-16	EDAAGSSPKRPAGRTKFRVTR
Motif11	EfDREB43	380	21	1.63e-22	ATVLSAPPKRPAGRTKFRETR
Motif11	EfDREB9	115	21	9.08e-23	RTVWSAPPKKPAGRTKFRETR
Motif12	EfRAV1	255	50	9.62e-64	VLLNLEDAAGKVWRFRYSYWNSSQSYVLTKGWSRFVKEKGLQAGDVVGFY
Motif12	EfRAV2	232	50	3.42e-59	VLLNFEDGEGKVWRFRYSYWNSSQSYVLTKGWSRFVREKGLRAGDTIVFS
Motif12	EfRAV3	258	50	4.76e-65	VLLNFEDAAGKVWRFRYSYWNSSQSYVLTKGWSRFVKEKGLHAGDAVGFY
Motif13	EfDREB10	237	15	2.32e-14	VYYASLAEGLLVEPP
Motif13	EfDREB11	201	15	8.68e-17	LYYASMAQGMLMELP
Motif13	EfDREB12	206	15	3.12e-15	LYYASLAQGILVEPP
Motif13	EfDREB13	299	15	6.48e-15	LYYASLAQAMLVEPP
Motif13	EfDREB14	202	15	3.79e-11	GLIDDMARGMLLTPP
Motif13	EfDREB24	262	15	4.83e-13	QLLRNMAAGMMMSPP
Motif13	EfDREB25	294	15	1.85e-14	QGYLDMAHGMLIDPP
Motif13	EfDREB3	351	15	7.13e-13	RLMLSMAEGLMMSPP
Motif13	EfDREB30	190	15	1.65e-15	HGYLDMAQGMLIDPP
Motif13	EfDREB31	169	15	6.94e-14	QYLRNMAAGMMMSPP
Motif13	EfDREB35	167	15	2.2e-12	RLWAEMAEAMLLDPP
Motif13	EfDREB40	475	15	1.88e-15	SYYASLAQGLLIDPP
Motif13	EfDREB41	443	15	1.37e-16	LYYASLAQGLLMEPP
Motif13	EfDREB6	207	15	1.15e-12	GLLAGMAEGLMMSPP
Motif13	EfDREB7	172	15	9.94e-12	KMWAELAEAMLMAPP
Motif13	EfDREB9	292	15	1.04e-14	SYYASLAQGLLLDPP
Motif13	EfERF23	135	15	9.56e-09	HSHAGAAQGMLAMAC
Motif14	EfAP2-1	105	18	5.26e-22	RRGPRSRSSQYRGVTFYR
Motif14	EfAP2-10	502	18	5.26e-22	RRGPRSRSSQYRGVTFYR
Motif14	EfAP2-11	72	18	1.59e-13	PSITVKRSSRFRGVSRHR
Motif14	EfAP2-13	155	18	5.26e-22	RRGPRSRSSQYRGVTFYR
Motif14	EfAP2-14	320	18	4.15e-17	RESPSQRSSAYRGVTRHR
Motif14	EfAP2-16	102	18	5.26e-22	RRGPRSRSSQYRGVTFYR
Motif14	EfAP2-4	389	18	4.65e-15	AAAAGKRSSVYRGVTRHR
Motif14	EfAP2-6	195	18	5.26e-22	RRGPRSRSSQYRGVTFYR
Motif14	EfAP2-7	314	18	3.85e-18	RESPTQRSSVYRGVTRHR
Motif14	EfAP2-8	53	18	3.94e-14	AVAPRRTSSIYKGVTRHR
Motif14	EfAP2-9	170	18	1.21e-13	VRPAGSRSSSFHGVTRHR
Motif15	EfERF16	1	12	8.44e-15	MCGGAILSGFIP
Motif15	EfERF21	1	12	9.11e-13	MCGGAILSDLYS
Motif15	EfERF23	1	12	5.8e-16	MCGGAIISEFIP
Motif15	EfERF30	231	12	2.97e-15	MCGGAIIFDYIP
Motif15	EfERF4	1	12	2.72e-15	MCGGAILAELIP
Motif15	EfERF43	1	12	5.12e-12	MCGGAILDDLRE
Motif15	EfERF5	1	12	2.72e-15	MCGGAILAELIP
Motif15	EfERF6	1	12	2.72e-15	MCGGAILAELIP
Motif15	EfERF61	1	12	4.93e-15	MCGGAIIADFVP
Motif15	EfERF62	1	12	4.93e-15	MCGGAIIADFVP
Motif15	EfERF71	116	12	3.37e-15	MCGGAILSDIIP
Motif16	EfAP2-1	253	19	3.41e-17	FNGREAVTNFEPSSYNAGD
Motif16	EfAP2-10	650	19	3.65e-21	CNGKDAVTNFDPSIYAEEL
Motif16	EfAP2-13	303	19	2.84e-21	CNGKEAVTNFEPSTYDGEL
Motif16	EfAP2-14	479	19	3.13e-20	HRGLNAVTNFDISHYVNHW
Motif16	EfAP2-16	250	19	9.75e-21	CYGKEAVTNFDAQSYDNEL
Motif16	EfAP2-4	546	19	5.05e-19	YRGVNAVTNFDISCYLDHP
Motif16	EfAP2-6	343	19	2.21e-18	FNGPDAVTNFDSSSYDGDV
Motif16	EfAP2-7	473	19	1.31e-19	YRGLNAVTNFDLSRYIKWL
Motif17	EfERF41	282	41	3.98e-30	TTTTASTVTTCSPSSEAGAHHEVFPMTPSSWTWEQLEGVFG
Motif17	EfERF47	1419	41	8.48e-45	TTATASSTVTSSPTEETGSAAVGFPMTPSSGNWEQYWEALL
Motif17	EfERF49	307	41	1.11e-46	TTATASSTVTSSPTEETGSGAVGFPMTPSSGNWEQYWEAML
Motif17	EfERF50	269	41	1.35e-36	TRETTASSTVTSATTGTGGGAEWLPVTPSSGSSEQYWEALL
Motif17	EfERF51	271	41	4.21e-36	VSSTSPASTVTSTTTGKGGGVEWLPMTPSSGSSEQYWEALL
Motif18	EfRAV1	213	29	1.87e-39	HLFDKTVTPSDVGKLNRLVIPKQHAEKHF
Motif18	EfRAV2	186	29	1.22e-34	LLFEKAVTPSDVGKLNRLVVPKQHAEKHF
Motif18	EfRAV3	209	29	1.87e-39	HLFDKTVTPSDVGKLNRLVIPKQHAEKHF
Motif19	EfERF12	31	21	4.3e-22	RVVRIIVHDEDATDSSSSEDE
Motif19	EfERF2	341	21	3.27e-21	RVVRILVHDADATDSSSSEDE
Motif19	EfERF24	23	21	1.3e-16	KRVRIYFVDADATDTDDSSGD
Motif19	EfERF29	5	21	4.13e-20	RTVRIFWDDPDLTDSSGEEEA
Motif19	EfERF31	52	21	7.6e-20	RRVRVLFEDPDATDSDSDDKE
Motif19	EfERF32	45	21	1.86e-22	RTVRVFCDDYDATDSSGDEAE
Motif19	EfERF7	18	21	2.19e-18	RVVRVRFADSDATDSDSSDEC
Motif19	EfERF70	38	21	3.26e-19	KLVRVFCDDRDATDSSGDEAA
Motif20	EfERF1	256	17	1.49e-16	VMELEDLGADYLEALLG
Motif20	EfERF10	191	17	2.44e-22	VIELEDLGTDYLDELLR
Motif20	EfERF13	230	17	2.51e-20	VVELEDLGADYLEELLR
Motif20	EfERF14	105	17	4.93e-15	VIEFEYLDDEVLQEMLR
Motif20	EfERF15	235	17	8.38e-21	VVELEDLGADYLDELLR
Motif20	EfERF57	266	17	9e-16	VIEFEDIGGEYWDYLFT
Motif20	EfERF9	275	17	4.79e-21	VVELEDLGTDYLDELLR
Motif21	EfERF47	1363	28	5.64e-34	KRPQLLVEDPDDDDVEVVAVVKKEVKIV
Motif21	EfERF49	251	28	5.64e-34	KRPQLLVEDPDDDDVEVVAVVKKEVKIV
Motif21	EfERF50	223	28	3.52e-32	KRKRQQMEGEDDPEVEVVAVVNKAVKIE
Motif21	EfERF51	234	28	2.5e-28	KRKRQQMMEGEDPEVEVVAVVNKAVKVE
Motif22	EfAP2-10	810	6	4.38e-09	QHQQQH
Motif22	EfAP2-4	323	6	4.89e-06	SQQQQS
Motif22	EfDREB20	698	6	1.23e-07	QAQQQH
Motif22	EfDREB24	214	6	4.38e-09	QHQQQH
Motif22	EfDREB26	122	6	1.33e-06	FQQQQR
Motif22	EfDREB29	64	6	5.14e-06	HQQMQP
Motif22	EfDREB31	132	6	1.55e-08	QQQQQP
Motif22	EfDREB34	137	6	2.23e-07	QQQQAH
Motif22	EfDREB37	166	6	3.58e-08	QQQQQG
Motif22	EfDREB4	166	6	1.33e-05	VHQEQH
Motif22	EfDREB47	850	6	8.34e-08	QHQQQQ
Motif22	EfERF1	76	6	1.73e-09	QQQQQH
Motif22	EfERF11	13	6	5.82e-08	QHQQQY
Motif22	EfERF12	250	6	2.5e-07	QQQHHH
Motif22	EfERF14	90	6	1.55e-08	QQQQQP
Motif22	EfERF15	221	6	1.55e-08	QQQQQP
Motif22	EfERF19	143	6	5.98e-06	QAQQQA
Motif22	EfERF26	92	6	5.4e-07	QQQHLH
Motif22	EfERF3	350	6	4.28e-07	QQQEQE
Motif22	EfERF31	40	6	9.99e-07	PQQQQP
Motif22	EfERF36	58	6	5.22e-07	QQQQIE
Motif22	EfERF48	7	6	1.6e-05	QQHQGY
Motif22	EfERF50	58	6	1.12e-07	PQQQQH
Motif22	EfERF51	61	6	3.96e-06	HQQHQG
Motif22	EfERF56	349	6	1.89e-06	QQAQQQ
Motif22	EfERF59	151	6	3.1e-06	QQQQRV
Motif22	EfERF69	20	6	2.85e-08	QQQQQR
Motif22	EfERF73	365	6	4.28e-07	QQQHEH
Motif22	EfERF74	93	6	6.15e-07	QQQQLM
Motif22	EfERF75	175	6	5.72e-08	QQEQQH
Motif22	EfSoloist1	230	6	1.84e-07	GQQQQH
Motif23	EfERF16	52	22	3.75e-20	EEEDFEADFREFERGLSEDDVD
Motif23	EfERF21	48	22	5.78e-20	DNDDFEADFEGFEDGDREEDEF
Motif23	EfERF4	27	22	6.21e-21	KADDFEAAFREFDEDSEEDEEL
Motif23	EfERF43	43	22	7.83e-21	DDEDFEADFEHFEADSGDSDFE
Motif23	EfERF5	35	22	2.17e-20	ADDDFEAAFRDFDEDSEEDAVM
Motif23	EfERF6	51	22	4.66e-20	DDDDFEAAFEEFDDDFDAHEDD
Motif23	EfERF71	159	22	2.42e-20	EEEDFEADFEVFEVESGESELE
Motif24	EfERF17	84	18	6.48e-18	EQEDAIIVAALRHVVSGY
Motif24	EfERF25	56	18	2.35e-16	AQELSTMVSALTQVVAGG
Motif24	EfERF38	18	18	1.71e-17	AMEAAAIVAALTHVIAGG
Motif24	EfERF54	44	18	2.15e-17	AAETAAIVSALTHVVSSG
Motif24	EfERF55	30	18	1.52e-17	AAETAAIVSALTHVVASG
Motif24	EfERF60	54	18	3.54e-16	ALETSTLVSALAHVVAGG
Motif24	EfERF64	417	18	2.89e-16	EDEHAVIVAALAHVVGAG
Motif24	EfERF65	205	18	2.21e-18	EQEHQVIVAALLHVVSGY
Motif24	EfERF74	119	18	1.82e-13	AREMSAMVAALATVVAGS
Motif25	EfDREB10	260	15	6.1e-12	GDCCDAGADVALWSY
Motif25	EfDREB11	223	15	1.44e-12	DDGGANVADVSLWSY
Motif25	EfDREB12	225	15	4.6e-10	TFMDEGFADVPLWSY
Motif25	EfDREB14	230	15	1.06e-09	DDDHHSHVDCTLWMV
Motif25	EfDREB24	285	15	7.34e-10	DSPDPSEAGESLWSY
Motif25	EfDREB25	317	15	8.83e-12	GGDDDDDGEVKLWSY
Motif25	EfDREB27	698	15	2.58e-10	ANEWEEEGEINLWSF
Motif25	EfDREB28	247	15	8.81e-10	MDDGIHGATASLWSF
Motif25	EfDREB31	195	15	6.1e-10	DHPSSSDAGDSLWSY
Motif25	EfDREB4	220	15	1.26e-09	EEPEDDGELMRLWSF
Motif25	EfDREB41	467	15	1.09e-12	DSDCDDLAGVALWSY
Motif25	EfDREB43	577	15	7.61e-11	DDGAGCAGDMSLWSY
Motif25	EfDREB46	209	15	6.11e-13	DACWEEDGGIALWSF
Motif25	EfDREB9	314	15	3.98e-11	EDVEHATADIALWSF
Motif25	EfERF21	294	15	2.55e-11	DAVQEGVNIGCLWSF
Motif25	EfERF43	343	15	2.16e-12	DGSQDVGSNMDLWSF
Motif25	EfERF5	278	15	1.57e-10	DAVLCNDDSMGLWSF
Motif25	EfERF6	315	15	1.65e-12	QDVNNDMNGVSLWSF
Motif25	EfERF71	441	15	1.44e-12	DGSQDVVSNMDLWSF
Motif25	EfERF73	407	15	8.46e-11	DGDGDGDGDVLLWSS
