# Supplementary material for: Genome-Wide Identification, Evolution, and Expression Analyses of AP2/ERF Family Transcription Factors in Erianthus fulvus
Source: Int J Mol Sci. 2023 Apr 12;24(8):7102. doi: 10.3390/ijms24087102 (PMC10139229; doi:10.3390/ijms24087102)
Supplement: Supplementary file 1 [file ijms-24-07102-s001.zip › Table S4.xlsx]

## Sheet: Sheet1
Table S4. Segmentally and tandemly duplicated EfAP2/ERF gene pairs.
Gene Name	Gene ID	Gene Name	Gene ID	Duplication Type	Ka	Ks	Ka/Ks	Selection pressure	Divergence-Time
EfDREB20	Eru05G005607.t1	EfDREB34	Eru06G002521.t1	Segmental duplication	0.420346	1.3913	0.302125	Purifying selection	114.041
EfDREB21	Eru05G005826.t1	EfDREB32	Eru06G002260.t1	Segmental duplication	0.745669	0.419601	1.77709	Positive selection	34.3935
EfDREB24	Eru05G006058.t1	EfDREB31	Eru06G001964.t1	Segmental duplication	0.266654	0.586922	0.454326	Purifying selection	48.1084
EfDREB25	Eru05G006063.t1	EfDREB30	Eru06G001962.t1	Segmental duplication	0.21422	3.61297	0.0592919	Purifying selection	296.145
EfDREB26	Eru05G007035.t1	EfDREB47	Eru09G002421.t1	Segmental duplication	0.189923	0.54942	0.345678	Purifying selection	45.0344
EfDREB27	Eru05G007221.t1	EfDREB46	Eru09G002209.t1	Segmental duplication	0.231849	2.93267	0.0790574	Purifying selection	240.383
EfDREB28	Eru05G007392.t1	EfDREB45	Eru09G001987.t1	Segmental duplication	0.565935	0.336194	1.68336	Positive selection	27.5569
EfERF17	Eru03G006033.t1	EfERF65	Eru08G001788.t1	Segmental duplication	0.40218	0.499312	0.805469	Purifying selection	40.9272
EfERF18	Eru03G006688.t1	EfERF63	Eru08G001074.t1	Segmental duplication	0.87394	1.26714	0.689697	Purifying selection	103.864
EfERF25	Eru04G001464.t1	EfERF60	Eru07G002187.t1	Segmental duplication	0.537166	0.518778	1.03545	Positive selection	42.5228
EfERF3	Eru01G003395.t1	EfERF73	Eru10G001545.t1	Segmental duplication	0.256618	1.27541	0.201204	Purifying selection	104.542
EfERF26	Eru04G002337.t1	EfERF58	Eru07G001517.t1	Segmental duplication	0.735086	0.576489	1.27511	Positive selection	47.2532
EfERF30	Eru04G006203.t1	EfERF61	Eru07G003014.t1	Segmental duplication	0.533897	1.2042	0.443363	Purifying selection	98.7049
EfERF33	Eru05G001117.t1	EfERF72	Eru09G005867.t1	Segmental duplication	0.173045	1.1581	0.149421	Purifying selection	94.9262
EfERF38	Eru05G004437.t1	EfERF54	Eru06G003993.t1	Segmental duplication	0.869888	0.462755	1.8798	Positive selection	37.9307
EfERF40	Eru05G005785.t1	EfERF52	Eru06G002308.t1	Segmental duplication	0.192436	1.103	0.174466	Purifying selection	90.4098
EfERF41	Eru05G005798.t1	EfERF47	Eru06G002293.t1	Segmental duplication	0.772997	0.417786	1.85022	Positive selection	34.2448
EfERF43	Eru05G007448.t1	EfERF71	Eru09G001947.t1	Segmental duplication	0.292723	0.833308	0.351279	Purifying selection	68.3039
EfERF46	Eru06G001448.t1	EfERF66	Eru08G004333.t1	Segmental duplication	1.01828	0.779154	1.30691	Positive selection	63.8651
EfAP2-1	Eru01G000651.t1	EfAP2-6	Eru03G002732.t1	Segmental duplication	0.26446	0.667925	0.395942	Purifying selection	54.748
EfAP2-7	Eru03G005629.t1	EfAP2-14	Eru08G002231.t1	Segmental duplication	0.532796	1.94061	0.274551	Purifying selection	159.066
EfDREB1	Eru01G005447.t1	EfDREB5	Eru01G010293.t1	Segmental duplication	0.35669	1.51233	0.235855	Purifying selection	123.961
EfRAV1	Eru04G003561.t1	EfRAV3	Eru07G000853.t1	Segmental duplication	0.0998699	0.97454	0.102479	Purifying selection	79.8803
EfDREB6	Eru01G011403.t1	EfDREB3	Eru01G007331.t1	Segmental duplication	1.00834	0.982463	1.02633	Positive selection	80.5298
EfDREB3	Eru01G007331.t1	EfDREB31	Eru06G001964.t1	Segmental duplication	0.25971	3.06952	0.0846093	Purifying selection	251.6
EfDREB8	Eru03G005119.t1	EfDREB42	Eru08G002751.t1	Segmental duplication	0.272766	0.514049	0.530622	Purifying selection	42.1352
EfDREB11	Eru03G006849.t1	EfDREB40	Eru08G001254.t1	Segmental duplication	0.360145	0.667314	0.539693	Purifying selection	54.6979
EfDREB13	Eru03G006853.t1	EfDREB41	Eru08G001255.t1	Segmental duplication	0.471939	1.15417	0.4089	Purifying selection	94.6041
EfDREB15	Eru04G001257.t1	EfDREB38	Eru07G002381.t1	Segmental duplication	0.958121	1.11363	0.860355	Purifying selection	91.2811
EfDREB18	Eru05G002293.t1	EfDREB48	Eru09G004057.t1	Segmental duplication	0.606183	0.296415	2.04505	Positive selection	24.2963
EfERF4	Eru01G010424.t1	EfERF5	Eru01G010426.t1	Tandem duplication	0.559496	0.342991	1.63122	Positive selection	28.114
EfDREB18	Eru05G002293.t1	EfDREB19	Eru05G002298.t1	Tandem duplication	0.223737	0.474655	0.471368	Purifying selection	38.9061
EfDREB23	Eru05G005831.t1	EfDREB22	Eru05G005830.t1	Tandem duplication	0.806174	0.397343	2.02891	Positive selection	32.5691
EfDREB33	Eru06G002269.t1	EfDREB32	Eru06G002260.t1	Tandem duplication	0.767634	0.536018	1.4321	Positive selection	43.9359
EfERF47	Eru06G002293.t1	EfERF48	Eru06G002294.t1	Tandem duplication	0.0287437	0.128749	0.223253	Purifying selection	10.5532
EfERF48	Eru06G002294.t1	EfERF49	Eru06G002295.t1	Tandem duplication	0.0310713	0.122207	0.254252	Purifying selection	10.017
EfERF50	Eru06G002301.t1	EfERF49	Eru06G002295.t1	Tandem duplication	0.152696	0.6595	0.231533	Purifying selection	54.0574
EfERF62	Eru07G003016.t1	EfERF61	Eru07G003014.t1	Tandem duplication	0.0219441	0.0985546	0.222659	Purifying selection	8.07825
EfERF68	Eru08G004339.t1	EfERF67	Eru08G004337.t1	Tandem duplication	0.333417	0.248576	1.34131	Positive selection	20.3751
