# Supplementary material for: Genome-Wide Identification, Evolution, and Expression Analyses of AP2/ERF Family Transcription Factors in Erianthus fulvus
Source: Int J Mol Sci. 2023 Apr 12;24(8):7102. doi: 10.3390/ijms24087102 (PMC10139229; doi:10.3390/ijms24087102)
Supplement: Supplementary file 1 [file ijms-24-07102-s001.zip › Table S5.xlsx]

## Sheet: Sheet1
Table S5. One-to-one orthologous relationships between E. fulvus and the other four plant species.
E.fulvus Vs A.thaliana		E.fulvus Vs Rice		E.fulvus Vs Sorghum		E.fulvus Vs S. spontaneum		A.thaliana Vs E.fulvus Vs Rice Vs Sorghum Vs S.spontaneum
Eru01G000651.t1	AT2G28550	Eru01G005447.t1	Os10t0371100-00	Eru01G000033.t1	EER90462	Eru01G010495.t1	Sspon.01G0004240-1A		Eru01G000033.t1	Os03t0860100-01	EER90462	Sspon.01G0033890-1A
Eru01G006908.t1	AT2G44940	Eru01G007331.t1	Os10t0523900-00	Eru01G000651.t1	EER93202	Eru01G006908.t1	Sspon.01G0014290-1A	AT2G28550	Eru01G000651.t1	Os03t0818800-01	EER93202	Sspon.01G0048170-2D
Eru05G005785.t1	AT2G44840	Eru01G011403.t1	Os10t0523900-00	Eru01G000692.t1	EER90653	Eru01G011403.t1	Sspon.01G0001050-1A		Eru01G010293.t1	Os03t0191900-01	EER92713	Sspon.01G0005120-4D
Eru05G005826.t1	AT2G44940	Eru01G003395.t1	Os12t0582900-01	Eru01G001422.t1	EER93382	Eru01G000033.t1	Sspon.01G0033890-1A		Eru01G010428.t1	Os03t0183000-01	KXG40036	Sspon.01G0004580-2B
Eru05G005785.t1	AT5G47220	Eru01G009464.t1	Os03t0263000-01	Eru01G003395.t1	OQU91384	Eru01G005447.t1	Sspon.01G0016930-1A		Eru01G010495.t1	Os03t0176300-00	KXG40060	Sspon.01G0004240-1A
Eru05G005785.t1	AT5G47230	Eru01G000033.t1	Os03t0860100-01	Eru01G006908.t1	KXG38915	Eru01G009464.t1	Sspon.01G0006950-1A		Eru01G011403.t1	Os10t0523900-00	KXG40338	Sspon.01G0001050-1A
Eru06G003062.t1	AT2G31230	Eru01G010293.t1	Os03t0191900-01	Eru01G008837.t1	KXG39508	Eru01G009464.t1	Sspon.01G0006950-1P		Eru10G001545.t1	Os12t0582900-01	OQU79442	Sspon.02G0029880-1A
Eru06G002260.t1	AT2G44940	Eru01G010424.t1	Os03t0183300-01	Eru01G009464.t1	EER92509	Eru01G010428.t1	Sspon.01G0004580-2B		Eru03G005119.t1	Os08t0408500-01	KXG35507	Sspon.06G0006590-2B
Eru06G002293.t1	AT2G44840	Eru01G010428.t1	Os03t0183000-01	Eru01G010293.t1	EER92713	Eru01G009464.t1	Sspon.01G0006950-2B		Eru03G008345.t1	Os07t0575000-00	EER99585	Sspon.02G0004580-1A
Eru07G001778.t1	AT2G40220	Eru01G010495.t1	Os03t0176300-00	Eru01G010426.t1	KXG40035	Eru01G011403.t1	Sspon.01G0001050-2C		Eru03G008822.t1	Os07t0617000-01	EER99704	Sspon.02G0003380-2B
Eru07G001524.t1	AT3G20310	Eru01G000651.t1	Os03t0818800-01	Eru01G010428.t1	KXG40036	Eru01G006908.t1	Sspon.01G0014290-2C		Eru03G009561.t1	Os07t0674800-01	EER99901	Sspon.02G0033120-1B
		Eru01G000692.t1	Os03t0815800-01	Eru01G010495.t1	KXG40060	Eru01G010428.t1	Sspon.01G0004580-3C		Eru03G002732.t1	Os07t0235800-01	EER96101	Sspon.02G0022040-1P
		Eru01G011403.t1	Os03t0117900-01	Eru01G011403.t1	KXG40338	Eru01G010495.t1	Sspon.01G0004240-1P		Eru03G003903.t1	Os09t0572000-01	KXG35152	Sspon.02G0050520-1C
		Eru01G007331.t1	Os03t0117900-01	Eru10G004127.t1	OQU78803	Eru01G000651.t1	Sspon.01G0048170-2D		Eru04G000076.t1	Os01t0968800-00	EES02136	Sspon.03G0038310-1P
		Eru10G004127.t1	Os11t0168500-00	Eru10G001545.t1	OQU79442	Eru01G010293.t1	Sspon.01G0005120-4D		Eru04G001257.t1	Os01t0885900-00	KXG33837	Sspon.07G0007670-3C
		Eru10G004127.t1	Os12t0168100-01	Eru02G007787.t1	OQU84024	Eru01G000033.t1	Sspon.01G0033890-2D		Eru04G001464.t1	Os01t0868000-01	KXG33764	Sspon.03G0002110-2D
		Eru10G001545.t1	Os12t0582900-01	Eru02G000548.t1	OQU82736	Eru10G001545.t1	Sspon.02G0029880-1A		Eru04G002197.t1	Os01t0813300-00	KXG33588	Sspon.03G0030120-2C
		Eru02G003140.t1	Os11t0242300-00	Eru02G000757.t1	EES09182	Eru10G001545.t1	Sspon.02G0029880-1P		Eru04G006203.t1	Os01t0313300-01	EES00666	Sspon.03G0004890-2B
		Eru02G000757.t1	Os12t0126300-00	Eru02G003140.t1	OQU83172	Eru02G003631.t1	Sspon.05G0028220-1B		Eru04G007643.t1	Os01t0141000-01	EES02511	Sspon.03G0020270-2C
		Eru03G003494.t1	Os07t0410700-01	Eru02G003628.t1	KXG28250	Eru02G003631.t1	Sspon.05G0028220-2C		Eru04G007969.t2	Os01t0165000-01	EES02409	Sspon.03G0036110-1B
		Eru03G008345.t1	Os07t0575000-00	Eru02G003631.t1	KXG28251	Eru02G003628.t1	Sspon.05G0028220-3D		Eru04G002886.t1	Os01t0752500-01	KXG33377	Sspon.03G0006340-2C
		Eru03G008822.t1	Os07t0617000-01	Eru03G005119.t1	KXG35507	Eru03G006033.t1	Sspon.02G0013210-1A		Eru04G003561.t1	Os01t0693400-01	EES03472	Sspon.03G0008470-1A
		Eru03G002366.t1	Os07t0204000-00	Eru03G005629.t1	OQU89519	Eru03G006847.t1	Sspon.02G0009820-1A		Eru05G003939.t1	Os02t0499000-01	KXG30250	Sspon.04G0011970-1A
		Eru03G009561.t1	Os07t0674800-01	Eru03G005741.t1	KXG35689	Eru03G006855.t1	Sspon.02G0009790-1A		Eru05G004136.t1	Os02t0520000-00	KXG30301	Sspon.04G0011360-1A
		Eru03G002669.t1	Os07t0227600-00	Eru03G006033.t1	EER96855	Eru03G002366.t1	Sspon.02G0022620-1A		Eru05G005607.t1	Os02t0638650-01	OQU85375	Sspon.04G0024260-1B
		Eru03G002732.t1	Os07t0235800-01	Eru03G006688.t1	EER97023	Eru03G002732.t1	Sspon.02G0022040-1P		Eru05G007189.t1	Os02t0764700-01	KXG31168	Sspon.04G0002740-2B
		Eru03G005119.t1	Os08t0408500-01	Eru03G006845.t1	OQU89795	Eru03G008345.t1	Sspon.02G0004580-1A		Eru05G001907.t1	Os02t0202000-01	KXG29745	Sspon.04G0015490-1A
		Eru03G005629.t1	Os09t0423800-01	Eru03G006847.t1	EER99211	Eru03G002366.t1	Sspon.02G0022590-2B		Eru05G006058.t1	Os02t0676800-01	KXG31013	Sspon.04G0023640-1B
		Eru03G005741.t1	Os09t0434500-01	Eru03G006851.t1	EER99212	Eru03G005119.t1	Sspon.06G0006590-2B		Eru05G006947.t1	Os02t0747600-01	KXG30761	Sspon.04G0003470-2B
		Eru03G006033.t1	Os09t0457900-01	Eru03G006853.t1	EER99214	Eru03G006847.t1	Sspon.02G0009820-2B		Eru06G000614.t1	Os04t0655700-00	EES12999	Sspon.05G0022020-1B
		Eru03G006847.t1	Os09t0522100-00	Eru03G006855.t1	EER97067	Eru03G006855.t1	Sspon.02G0009790-2B		Eru06G001448.t1	Os04t0610400-01	EES11400	Sspon.05G0031220-1C
		Eru03G006851.t1	Os09t0522200-01	Eru03G008345.t1	EER99585	Eru03G009561.t1	Sspon.02G0033120-1B	AT2G44940	Eru06G002260.t1	Os02t0656600-00	OQU82089	Sspon.05G0005830-1A
		Eru03G003896.t1	Os09t0571700-00	Eru03G008822.t1	EER99704	Eru03G008822.t1	Sspon.02G0003380-2B		Eru06G002521.t1	Os04t0529100-01	KXG26694	Sspon.04G0024260-1P
		Eru03G003903.t1	Os09t0572000-01	Eru03G009561.t1	EER99901	Eru03G008345.t1	Sspon.02G0004580-2C		Eru06G004036.t1	Os04t0429050-00	KXG26312	Sspon.05G0011430-2C
		Eru04G002886.t1	Os01t0752500-01	Eru03G002366.t1	KXG34641	Eru03G003903.t1	Sspon.02G0050520-1C		Eru07G000522.t1	Os05t0572000-00	EES19973	Sspon.07G0021440-1B
		Eru04G003561.t1	Os01t0693400-01	Eru03G002669.t1	KXG34718	Eru03G005119.t1	Sspon.06G0006590-3C		Eru07G000853.t1	Os01t0693400-01	KXG22484	Sspon.07G0002770-2B
		Eru04G000076.t1	Os01t0968800-00	Eru03G002732.t1	EER96101	Eru03G005119.t1	Sspon.06G0006590-4D	AT3G20310	Eru07G001524.t1	Os05t0497200-01	KXG22269	Sspon.07G0005000-2C
		Eru04G001257.t1	Os01t0885900-00	Eru03G003494.t1	KXG34964	Eru03G006847.t1	Sspon.02G0009820-1T	AT2G40220	Eru07G001778.t1	Os05t0473300-01	EES18376	Sspon.07G0005820-1A
		Eru04G001464.t1	Os01t0868000-01	Eru03G003896.t1	KXG35151	Eru03G003903.t1	Sspon.02G0050520-2D		Eru08G004966.t1	Os08t0173700-01	KXG24553	Sspon.06G0010310-2B
		Eru04G002197.t1	Os01t0813300-00	Eru03G003903.t1	KXG35152	Eru03G008345.t1	Sspon.02G0004580-3D		Eru08G001788.t1	Os08t0474000-01	OQU80635	Sspon.02G0013210-1P
		Eru04G002342.t1	Os01t0797600-01	Eru04G000076.t1	EES02136	Eru04G003561.t1	Sspon.03G0008470-1A		Eru08G002231.t1	Os08t0442400-01	OQU80549	Sspon.06G0005570-1A
		Eru04G007969.t2	Os01t0165000-01	Eru04G001251.t1	KXG33839	Eru04G003977.t1	Sspon.03G0032010-1B		Eru08G002751.t1	Os08t0408500-01	EES13814	Sspon.06G0006590-1A
		Eru04G008594.t1	Os01t0200600-01	Eru04G001257.t1	KXG33837	Eru04G007969.t2	Sspon.03G0036110-1B		Eru09G004902.t1	Os06t0639200-01	KXG20453	Sspon.08G0019530-1B
		Eru04G008952.t1	Os01t0224100-01	Eru04G001464.t1	KXG33764	Eru04G003561.t1	Sspon.03G0008470-2B		Eru09G000599.t1	Os06t0127100-01	EER87753	Sspon.08G0024020-1B
		Eru04G007643.t1	Os01t0141000-01	Eru04G002197.t1	KXG33588	Eru04G006203.t1	Sspon.03G0004890-2B		Eru09G001947.t1	Os06t0194000-01	EER87998	Sspon.08G0012460-1A
		Eru04G006203.t1	Os01t0313300-01	Eru04G002337.t1	EES01601	Eru04G002197.t1	Sspon.03G0030120-2C
		Eru04G001257.t1	Os05t0420300-01	Eru04G002342.t1	OQU87713	Eru04G007969.t2	Sspon.03G0036110-2C
		Eru04G002342.t1	Os05t0497300-01	Eru04G006203.t1	EES00666	Eru04G002886.t1	Sspon.03G0006340-2C
		Eru05G003939.t1	Os02t0499000-01	Eru04G007500.t1	EES02552	Eru04G000076.t1	Sspon.03G0038310-1P
		Eru05G004136.t1	Os02t0520000-00	Eru04G007643.t1	EES02511	Eru04G007643.t1	Sspon.03G0020270-2C
		Eru05G004437.t1	Os02t0546600-01	Eru04G007969.t2	EES02409	Eru04G001257.t1	Sspon.07G0007670-3C
		Eru05G004979.t1	Os02t0594300-00	Eru04G008594.t1	EES00113	Eru04G001257.t1	Sspon.07G0007670-4D
		Eru05G005607.t1	Os02t0638650-01	Eru04G008952.t1	KXG31528	Eru04G001464.t1	Sspon.03G0002110-2D
		Eru05G005826.t1	Os02t0656600-00	Eru04G002886.t1	KXG33377	Eru04G003977.t1	Sspon.03G0032010-1P
		Eru05G006058.t1	Os02t0676800-01	Eru04G003561.t1	EES03472	Eru05G003939.t1	Sspon.04G0011970-1A
		Eru05G006063.t1	Os02t0677300-02	Eru04G003977.t1	EES03374	Eru05G004136.t1	Sspon.04G0011360-1A
		Eru05G006947.t1	Os02t0747600-01	Eru05G003939.t1	KXG30250	Eru05G001907.t1	Sspon.04G0015490-1A
		Eru05G007035.t1	Os02t0752800-01	Eru05G004120.t1	OQU85019	Eru05G005607.t1	Sspon.04G0024260-1B
		Eru05G007189.t1	Os02t0764700-01	Eru05G004136.t1	KXG30301	Eru05G007189.t1	Sspon.04G0002740-2B
		Eru05G007221.t1	Os02t0767800-00	Eru05G004437.t1	KXG30359	Eru05G003939.t1	Sspon.04G0011970-2B
		Eru05G007392.t1	Os02t0781300-00	Eru05G004979.t1	EES05354	Eru05G004136.t1	Sspon.04G0011360-2B
		Eru05G007448.t1	Os02t0782700-01	Eru05G005607.t1	OQU85375	Eru05G005830.t1	Sspon.04G0023940-1B
		Eru05G001907.t1	Os02t0202000-01	Eru05G001639.t1	EES06418	Eru05G006058.t1	Sspon.04G0023640-1B
		Eru05G005785.t1	Os04t0546800-01	Eru05G007189.t1	KXG31168	Eru05G006947.t1	Sspon.04G0003470-2B
		Eru05G005798.t1	Os04t0547600-01	Eru05G007221.t1	EES07588	Eru05G006947.t1	Sspon.04G0003470-3C
		Eru05G005826.t1	Os04t0549700-01	Eru05G007392.t1	KXG31222	Eru05G005785.t1	Sspon.05G0005930-1P
		Eru05G006063.t1	Os04t0572400-00	Eru05G007448.t1	EES07642	Eru05G005830.t1	Sspon.04G0023940-2C
		Eru05G004136.t1	Os04t0399800-00	Eru05G001907.t1	KXG29745	Eru05G004120.t1	Sspon.04G0032830-1C
		Eru06G002260.t1	Os02t0656600-00	Eru05G002293.t1	KXG29857	Eru05G006947.t1	Sspon.04G0003470-4D
		Eru06G002308.t1	Os02t0654700-01	Eru05G002298.t1	KXG29859	Eru05G007189.t1	Sspon.04G0002740-3D
		Eru06G003765.t1	Os02t0558700-00	Eru05G005785.t1	EES05793	Eru05G007221.t1	Sspon.04G0035380-1D
		Eru06G001962.t1	Os02t0677300-02	Eru05G005798.t1	KXG31094	Eru05G005607.t1	Sspon.04G0024260-3D
		Eru06G003993.t1	Os02t0546600-01	Eru05G005826.t1	EES07515	Eru05G002298.t1	Sspon.08G0007520-3D
		Eru06G001448.t1	Os04t0610400-01	Eru05G005830.t1	KXG31089	Eru05G003939.t1	Sspon.04G0011970-4D
		Eru06G001962.t1	Os04t0572400-00	Eru05G005831.t1	EES07513	Eru06G002260.t1	Sspon.05G0005830-1A
		Eru06G001964.t1	Os04t0572200-00	Eru05G006058.t1	KXG31013	Eru06G002293.t1	Sspon.05G0005920-1A
		Eru06G002260.t1	Os04t0549700-01	Eru05G006063.t1	OQU85641	Eru06G002269.t1	Sspon.05G0005830-2B
		Eru06G002293.t1	Os04t0547600-01	Eru05G006947.t1	KXG30761	Eru06G000614.t1	Sspon.05G0022020-1B
		Eru06G002308.t1	Os04t0546800-01	Eru05G007035.t1	EES07235	Eru06G002269.t1	Sspon.05G0005830-3C
		Eru06G002521.t1	Os04t0529100-01	Eru06G000406.t1	OQU82539	Eru06G003993.t1	Sspon.05G0011430-2C
		Eru06G003993.t1	Os04t0429050-00	Eru06G000614.t1	EES12999	Eru06G004036.t1	Sspon.05G0011430-2C
		Eru06G004036.t1	Os04t0429050-00	Eru06G000746.t2	OQU82444	Eru06G000746.t2	Sspon.05G0002360-3C
		Eru06G004577.t1	Os04t0398000-01	Eru06G000754.t1	KXG27254	Eru06G001448.t1	Sspon.05G0031220-1C
		Eru06G000406.t1	Os04t0669200-01	Eru06G001448.t1	EES11400	Eru06G002521.t1	Sspon.04G0024260-1P
		Eru06G000614.t1	Os04t0655700-00	Eru06G001962.t1	EES11288	Eru06G000614.t1	Sspon.05G0022020-2D
		Eru06G000754.t1	Os04t0648900-01	Eru06G001964.t1	EES11287	Eru06G000746.t2	Sspon.05G0002360-4D
		Eru07G000853.t1	Os01t0693400-01	Eru06G002260.t1	OQU82089	Eru06G003993.t1	Sspon.05G0011430-3D
		Eru07G000522.t1	Os05t0572000-00	Eru06G002269.t1	OQU82086	Eru06G004036.t1	Sspon.05G0011430-3D
		Eru07G000853.t1	Os05t0549800-01	Eru06G002293.t1	KXG26836	Eru07G001778.t1	Sspon.07G0005820-1A
		Eru07G001002.t1	Os05t0536250-00	Eru06G002301.t1	KXG26835	Eru07G003211.t1	Sspon.07G0010180-1A
		Eru07G001517.t1	Os05t0497300-01	Eru06G002304.t1	EES11211	Eru07G001002.t1	Sspon.07G0003270-1A
		Eru07G001524.t1	Os05t0497200-01	Eru06G002308.t1	EES12608	Eru07G000522.t1	Sspon.07G0021440-1B
		Eru07G001778.t1	Os05t0473300-01	Eru06G002521.t1	KXG26694	Eru07G000638.t1	Sspon.07G0021670-1B
		Eru07G002187.t1	Os05t0437100-00	Eru06G003993.t1	KXG26312	Eru07G000853.t1	Sspon.07G0002770-2B
		Eru07G003016.t1	Os05t0361700-01	Eru06G004036.t1	KXG26312	Eru07G001002.t1	Sspon.07G0003270-1P
		Eru07G005903.t1	Os05t0121600-01	Eru06G004577.t1	OQU81440	Eru07G002187.t1	Sspon.07G0023420-1B
		Eru08G004966.t1	Os08t0173700-01	Eru07G005903.t1	OQU77285	Eru07G001524.t1	Sspon.07G0005000-2C
		Eru08G002231.t1	Os08t0442400-01	Eru07G000522.t1	EES19973	Eru07G000522.t1	Sspon.07G0021440-2C
		Eru08G002751.t1	Os08t0408500-01	Eru07G000638.t1	KXG22538	Eru07G000638.t1	Sspon.07G0021670-2C
		Eru08G001788.t1	Os08t0474000-01	Eru07G000853.t1	KXG22484	Eru07G003211.t1	Sspon.07G0010180-2C
		Eru08G001788.t1	Os09t0457900-01	Eru07G001002.t1	EES19874	Eru07G000638.t1	Sspon.07G0021670-1T
		Eru08G001255.t1	Os09t0522100-00	Eru07G001517.t1	EES19749	Eru07G000853.t1	Sspon.07G0002770-3D
		Eru09G000599.t1	Os06t0127100-01	Eru07G001524.t1	KXG22269	Eru07G002187.t1	Sspon.07G0023420-2D
		Eru09G001548.t1	Os06t0166400-01	Eru07G001778.t1	EES18376	Eru07G003211.t1	Sspon.07G0010180-3D
		Eru09G001947.t1	Os06t0194000-01	Eru07G002187.t1	KXG22094	Eru08G001080.t1	Sspon.06G0003010-1A
		Eru09G005867.t1	Os06t0691100-00	Eru07G002381.t1	EES19546	Eru08G002231.t1	Sspon.06G0005570-1A
		Eru09G004902.t1	Os06t0639200-01	Eru07G002730.t1	EES19464	Eru08G002751.t1	Sspon.06G0006590-1A
				Eru07G003016.t1	EES18078	Eru08G001788.t1	Sspon.02G0013210-1P
				Eru07G003211.t1	KXG21735	Eru08G004966.t1	Sspon.06G0010310-2B
				Eru08G004966.t1	KXG24553	Eru08G004995.t1	Sspon.06G0023500-1B
				Eru08G004995.t1	KXG24540	Eru08G001788.t1	Sspon.02G0013210-2B
				Eru08G004333.t1	EES14717	Eru08G002751.t1	Sspon.06G0029430-1C
				Eru08G004339.t1	EES14716	Eru08G004333.t1	Sspon.06G0009140-2C
				Eru08G001080.t1	OQU80805	Eru08G004995.t1	Sspon.06G0023500-3D
				Eru08G001254.t1	EES14131	Eru08G004333.t1	Sspon.06G0009140-3D
				Eru08G001788.t1	OQU80635	Eru08G002231.t1	Sspon.06G0005570-3D
				Eru08G002231.t1	OQU80549	Eru08G002751.t1	Sspon.06G0029430-1P
				Eru08G002751.t1	EES13814	Eru09G001947.t1	Sspon.08G0012460-1A
				Eru09G004057.t1	KXG20160	Eru09G002209.t1	Sspon.08G0011910-1A
				Eru09G004902.t1	KXG20453	Eru09G002421.t1	Sspon.04G0003180-1P
				Eru09G005867.t1	EER88863	Eru09G001429.t1	Sspon.08G0014380-1A
				Eru09G000599.t1	EER87753	Eru09G005867.t1	Sspon.08G0003040-1A
				Eru09G001429.t1	EER89242	Eru09G001947.t1	Sspon.08G0012460-2B
				Eru09G001548.t1	EER87919	Eru09G005867.t1	Sspon.08G0018150-1B
				Eru09G001947.t1	EER87998	Eru09G004902.t1	Sspon.08G0019530-1B
				Eru09G002209.t1	EER88048	Eru09G000599.t1	Sspon.08G0024020-1B
				Eru09G002421.t1	EER89448	Eru09G001429.t1	Sspon.08G0014380-2B
				Eru09G001548.t1	EER87919	Eru09G004902.t1	Sspon.08G0019530-2C
				Eru09G001947.t1	EER87998	Eru09G005867.t1	Sspon.08G0018150-2C
				Eru09G002209.t1	EER88048	Eru09G002209.t1	Sspon.08G0011910-3C
				Eru09G002421.t1	EER89448	Eru09G002421.t1	Sspon.04G0003180-3C
						Eru09G002421.t1	Sspon.04G0003180-4D
						Eru09G001429.t1	Sspon.08G0014380-1P
						Eru09G001947.t1	Sspon.08G0012460-1P
						Eru09G005867.t1	Sspon.08G0003040-3D
						Eru09G002209.t1	Sspon.04G0035380-1P
