# Supplementary material for: Genome-Wide Identification, Evolution, and Expression Analyses of AP2/ERF Family Transcription Factors in Erianthus fulvus
Source: Int J Mol Sci. 2023 Apr 12;24(8):7102. doi: 10.3390/ijms24087102 (PMC10139229; doi:10.3390/ijms24087102)
Supplement: Supplementary file 1 [file ijms-24-07102-s001.zip › Table S6.xlsx]

## Sheet: Sheet1
Table S6. Cis-acting elements of the promoter region of the EfAP2/ERF family genes.
Gene_name	cis_elements	sequence	start	length	position	functional annotations
						species	functions	descriptions
EfAP2-1	G-Box	CACGTG	194	6	+	Pisum sativum	light responsiveness	cis-acting regulatory element involved in light responsiveness
EfAP2-1	G-Box	CACGTT	1902	6	+	Pisum sativum	light responsiveness	cis-acting regulatory element involved in light responsiveness
EfAP2-1	ABRE3a	TACGTG	49	6	+	Zea mays	abscisic acid responsiveness
EfAP2-1	MBS	CAACTG	204	6	+	Arabidopsis thaliana	Myb-binding site	MYB binding site involved in drought-inducibility
EfAP2-1	MBS	CAACTG	1077	6	+	Arabidopsis thaliana	Myb-binding site	MYB binding site involved in drought-inducibility
EfAP2-1	TGACG-motif	TGACG	146	5	+	Hordeum vulganaerobic induction	MeJA-responsiveness	cis-acting regulatory element involved in the MeJA-responsiveness
EfAP2-1	TGACG-motif	TGACG	174	5	+	Hordeum vulganaerobic induction	MeJA-responsiveness	cis-acting regulatory element involved in the MeJA-responsiveness
EfAP2-1	Sp1	GGGCGG	501	6	+	Oryza sativa	light responsiveness	light responsive element
EfAP2-1	Sp1	GGGCGG	505	6	+	Oryza sativa	light responsiveness	light responsive element
EfAP2-1	LTR	CCGAAA	964	6	+	Hordeum vulganaerobic induction	low-temperature responsiveness	cis-acting element involved in low-temperature responsiveness
EfAP2-1	LTR	CCGAAA	1678	6	+	Hordeum vulganaerobic induction	low-temperature responsiveness	cis-acting element involved in low-temperature responsiveness
EfAP2-1	MYC	CATTTG	981	6	+	Arabidopsis thaliana	MYC-binding site
EfAP2-1	MYC	CATGTG	1263	6	+	Arabidopsis thaliana	MYC-binding site
EfAP2-1	ARE	AAACCA	1833	6	+	Zea mays	anaerobic induction	cis-acting regulatory element essential for the anaerobic induction
EfAP2-1	G-box	TACGTG	49	6	+	Arabidopsis thaliana	light responsiveness	cis-acting regulatory element involved in light responsiveness
EfAP2-1	G-box	CACGTG	194	6	+	Arabidopsis thaliana	light responsiveness	cis-acting regulatory element involved in light responsiveness
EfAP2-1	G-box	CACGTC	346	6	+	Zea mays	light responsiveness	cis-acting regulatory element involved in light responsiveness
EfAP2-1	G-box	CACGAC	1177	6	+	Zea mays	light responsiveness	cis-acting regulatory element involved in light responsiveness
EfAP2-1	ABRE	GACACGTACGT	43	10	+	Oryza sativa	abscisic acid responsiveness	cis-acting element involved in the abscisic acid responsiveness
EfAP2-1	ABRE	ACGTG	50	5	+	Arabidopsis thaliana	abscisic acid responsiveness	cis-acting element involved in the abscisic acid responsiveness
EfAP2-1	ABRE	CACGTG	194	6	+	Arabidopsis thaliana	abscisic acid responsiveness	cis-acting element involved in the abscisic acid responsiveness
EfAP2-1	ABRE	ACGTG	195	5	+	Arabidopsis thaliana	abscisic acid responsiveness	cis-acting element involved in the abscisic acid responsiveness
EfAP2-1	ABRE	CGCACGTGTC	344	9	+	Hordeum vulganaerobic induction	abscisic acid responsiveness	cis-acting element involved in the abscisic acid responsiveness
EfAP2-1	ABRE	ACGTG	1013	5	+	Arabidopsis thaliana	abscisic acid responsiveness	cis-acting element involved in the abscisic acid responsiveness
EfAP2-1	Myb-binding site	CAACAG	662	6	+	Nicotiana tabacum	Myb-binding site
EfAP2-1	TGA-element	AACGAC	1026	6	+	Brassica oleracea	auxin responsiveness	auxin-responsive element
EfAP2-1	MYB-like sequence	TAACCA	1907	6	+	Arabidopsis thaliana	Myb-binding site
EfAP2-1	CGTCA-motif	CGTCA	188	5	+	Hordeum vulganaerobic induction	MeJA-responsiveness	cis-acting regulatory element involved in the MeJA-responsiveness
EfAP2-1	Myb	CAACTG	204	6	+	Arabidopsis thaliana	Myb-binding site
EfAP2-1	Myb	CAACTG	1077	6	+	Arabidopsis thaliana	Myb-binding site
EfAP2-1	MYB	CAACCA	303	6	+	Arabidopsis thaliana	Myb-binding site
EfAP2-1	MYB	CAACAG	662	6	+	Arabidopsis thaliana	Myb-binding site
EfAP2-1	MYB	TAACCA	1907	6	+	Arabidopsis thaliana	Myb-binding site
EfAP2-1	CAT-box	GCCACT	689	6	+	Arabidopsis thaliana	meristem expression	cis-acting regulatory element related to meristem expression
EfAP2-1	CAT-box	GCCACT	1374	6	+	Arabidopsis thaliana	meristem expression	cis-acting regulatory element related to meristem expression
EfAP2-1	GT1-motif	GGTTAA	644	6	+	Arabidopsis thaliana	light responsiveness	light responsive element
EfAP2-10	ABRE	ACGTG	21	5	+	Arabidopsis thaliana	abscisic acid responsiveness	cis-acting element involved in the abscisic acid responsiveness
EfAP2-10	ABRE	ACGTG	54	5	+	Arabidopsis thaliana	abscisic acid responsiveness	cis-acting element involved in the abscisic acid responsiveness
EfAP2-10	ABRE	ACGTG	1959	5	+	Arabidopsis thaliana	abscisic acid responsiveness	cis-acting element involved in the abscisic acid responsiveness
EfAP2-10	CGTCA-motif	CGTCA	1686	5	+	Hordeum vulganaerobic induction	MeJA-responsiveness	cis-acting regulatory element involved in the MeJA-responsiveness
EfAP2-10	CAT-box	GCCACT	1592	6	+	Arabidopsis thaliana	meristem expression	cis-acting regulatory element related to meristem expression
EfAP2-10	GT1-motif	GGTTAAT	1182	7	+	Avena sativa	light responsiveness	light responsive element
EfAP2-10	MYB recognition site	CCGTTG	171	6	+	Arabidopsis thaliana	Myb-binding site
EfAP2-10	TGACG-motif	TGACG	19	5	+	Hordeum vulganaerobic induction	MeJA-responsiveness	cis-acting regulatory element involved in the MeJA-responsiveness
EfAP2-10	TGACG-motif	TGACG	52	5	+	Hordeum vulganaerobic induction	MeJA-responsiveness	cis-acting regulatory element involved in the MeJA-responsiveness
EfAP2-10	TGACG-motif	TGACG	323	5	+	Hordeum vulganaerobic induction	MeJA-responsiveness	cis-acting regulatory element involved in the MeJA-responsiveness
EfAP2-10	TGACG-motif	TGACG	431	5	+	Hordeum vulganaerobic induction	MeJA-responsiveness	cis-acting regulatory element involved in the MeJA-responsiveness
EfAP2-10	TGACG-motif	TGACG	551	5	+	Hordeum vulganaerobic induction	MeJA-responsiveness	cis-acting regulatory element involved in the MeJA-responsiveness
EfAP2-10	TGACG-motif	TGACG	1957	5	+	Hordeum vulganaerobic induction	MeJA-responsiveness	cis-acting regulatory element involved in the MeJA-responsiveness
EfAP2-10	Sp1	GGGCGG	691	6	+	Oryza sativa	light responsiveness	light responsive element
EfAP2-10	Sp1	GGGCGG	768	6	+	Oryza sativa	light responsiveness	light responsive element
EfAP2-11	WRE3	CCACCT	1637	6	+	Pisum sativum	Wound responsiveness
EfAP2-11	CCGTCC-box	CCGTCC	1611	6	+	Petroselinum hortense	Meristem specific activation
EfAP2-11	CCGTCC-box	CCGTCC	1615	6	+	Petroselinum hortense	Meristem specific activation
EfAP2-11	CGTCA-motif	CGTCA	1095	5	+	Hordeum vulganaerobic induction	MeJA-responsiveness	cis-acting regulatory element involved in the MeJA-responsiveness
EfAP2-11	Myb	CAACTG	19	6	+	Arabidopsis thaliana	Myb-binding site
EfAP2-11	ABRE4	CACGTA	1098	6	+	Zea mays	abscisic acid responsiveness
EfAP2-11	CAT-box	GCCACT	1035	6	+	Arabidopsis thaliana	meristem expression	cis-acting regulatory element related to meristem expression
EfAP2-11	MYB	CAACCA	92	6	+	Arabidopsis thaliana	Myb-binding site
EfAP2-11	MYB	CAACCA	1271	6	+	Arabidopsis thaliana	Myb-binding site
EfAP2-11	ABRE	CACGTG	40	6	+	Arabidopsis thaliana	abscisic acid responsiveness	cis-acting element involved in the abscisic acid responsiveness
EfAP2-11	ABRE	ACGTG	41	5	+	Arabidopsis thaliana	abscisic acid responsiveness	cis-acting element involved in the abscisic acid responsiveness
EfAP2-11	GARE-motif	TCTGTTG	151	7	+	Brassica oleracea	gibberellin-responsiveness	gibberellin-responsive element
EfAP2-11	CCGTCC motif	CCGTCC	1611	6	+	Nicotiana tabacum	Meristem specific activation
EfAP2-11	CCGTCC motif	CCGTCC	1615	6	+	Nicotiana tabacum	Meristem specific activation
EfAP2-11	G-box	CACGTG	40	6	+	Arabidopsis thaliana	light responsiveness	cis-acting regulatory element involved in light responsiveness
EfAP2-11	G-box	CACGTC	1093	6	+	Zea mays	light responsiveness	cis-acting regulatory element involved in light responsiveness
EfAP2-11	ARE	AAACCA	1460	6	+	Zea mays	anaerobic induction	cis-acting regulatory element essential for the anaerobic induction
EfAP2-11	ARE	AAACCA	1747	6	+	Zea mays	anaerobic induction	cis-acting regulatory element essential for the anaerobic induction
EfAP2-11	MYC	CATGTG	230	6	+	Arabidopsis thaliana	MYC-binding site
EfAP2-11	G-Box	CACGTG	40	6	+	Pisum sativum	light responsiveness	cis-acting regulatory element involved in light responsiveness
EfAP2-11	TGACG-motif	TGACG	1447	5	+	Hordeum vulganaerobic induction	MeJA-responsiveness	cis-acting regulatory element involved in the MeJA-responsiveness
EfAP2-11	MYB recognition site	CCGTTG	975	6	+	Arabidopsis thaliana	Myb-binding site
EfAP2-11	MBS	CAACTG	19	6	+	Arabidopsis thaliana	Myb-binding site	MYB binding site involved in drought-inducibility
EfAP2-12	MYC	CATGTG	419	6	+	Arabidopsis thaliana	MYC-binding site
EfAP2-12	ARE	AAACCA	371	6	+	Zea mays	anaerobic induction	cis-acting regulatory element essential for the anaerobic induction
EfAP2-12	TCA-element	CCATCTTTTT	1404	9	+	Nicotiana tabacum	salicylic acid responsiveness	cis-acting element involved in salicylic acid responsiveness
EfAP2-12	G-box	CACGTG	122	6	+	Arabidopsis thaliana	light responsiveness	cis-acting regulatory element involved in light responsiveness
EfAP2-12	G-box	TACGTG	796	6	+	Arabidopsis thaliana	light responsiveness	cis-acting regulatory element involved in light responsiveness
EfAP2-12	ABRE2	CCACGTGG	121	8	+	Zea mays	abscisic acid responsiveness
EfAP2-12	CCGTCC motif	CCGTCC	823	6	+	Nicotiana tabacum	Meristem specific activation
EfAP2-12	CCGTCC motif	CCGTCC	897	6	+	Nicotiana tabacum	Meristem specific activation
EfAP2-12	CCGTCC motif	CCGTCC	1816	6	+	Nicotiana tabacum	Meristem specific activation
EfAP2-12	CCGTCC motif	CCGTCC	1873	6	+	Nicotiana tabacum	Meristem specific activation
EfAP2-12	MYB recognition site	CCGTTG	1002	6	+	Arabidopsis thaliana	Myb-binding site
EfAP2-12	MYB recognition site	CCGTTG	1730	6	+	Arabidopsis thaliana	Myb-binding site
EfAP2-12	TGACG-motif	TGACG	672	5	+	Hordeum vulganaerobic induction	MeJA-responsiveness	cis-acting regulatory element involved in the MeJA-responsiveness
EfAP2-12	Sp1	GGGCGG	804	6	+	Oryza sativa	light responsiveness	light responsive element
EfAP2-12	Sp1	GGGCGG	888	6	+	Oryza sativa	light responsiveness	light responsive element
EfAP2-12	G-Box	CACGTG	122	6	+	Pisum sativum	light responsiveness	cis-acting regulatory element involved in light responsiveness
EfAP2-12	AuxRR-core	GGTCCAT	1401	7	+	Nicotiana tabacum	auxin responsiveness	cis-acting regulatory element involved in auxin responsiveness
EfAP2-12	ABRE3a	TACGTG	796	6	+	Zea mays	abscisic acid responsiveness
EfAP2-12	CCAAT-box	CAACGG	780	6	+	Hordeum vulganaerobic induction	Myb-binding site	MYBHv1 binding site
EfAP2-12	CCAAT-box	CAACGG	845	6	+	Hordeum vulganaerobic induction	Myb-binding site	MYBHv1 binding site
EfAP2-12	CCAAT-box	CAACGG	1752	6	+	Hordeum vulganaerobic induction	Myb-binding site	MYBHv1 binding site
EfAP2-12	TCT-motif	TCTTAC	1090	6	+	Arabidopsis thaliana	light responsiveness	part of a light responsive element
EfAP2-12	CGTCA-motif	CGTCA	196	5	+	Hordeum vulganaerobic induction	MeJA-responsiveness	cis-acting regulatory element involved in the MeJA-responsiveness
EfAP2-12	CCGTCC-box	CCGTCC	823	6	+	Petroselinum hortense	Meristem specific activation
EfAP2-12	CCGTCC-box	CCGTCC	897	6	+	Petroselinum hortense	Meristem specific activation
EfAP2-12	CCGTCC-box	CCGTCC	1816	6	+	Petroselinum hortense	Meristem specific activation
EfAP2-12	CCGTCC-box	CCGTCC	1873	6	+	Petroselinum hortense	Meristem specific activation
EfAP2-12	WUN-motif	CCATTTCAA	1962	9	+	Nicotiana glutinosa	Wound responsiveness
EfAP2-12	WRE3	CCACCT	1790	6	+	Pisum sativum	Wound responsiveness
EfAP2-12	TGA-element	AACGAC	78	6	+	Brassica oleracea	auxin responsiveness	auxin-responsive element
EfAP2-12	TGA-element	AACGAC	1747	6	+	Brassica oleracea	auxin responsiveness	auxin-responsive element
EfAP2-12	DRE1	ACCGAGA	216	7	+	Zea mays	DRE cis-acting element
EfAP2-12	DRE1	ACCGAGA	1186	7	+	Zea mays	DRE cis-acting element
EfAP2-12	ABRE	CACGTG	122	6	+	Arabidopsis thaliana	abscisic acid responsiveness	cis-acting element involved in the abscisic acid responsiveness
EfAP2-12	ABRE	ACGTG	123	5	+	Arabidopsis thaliana	abscisic acid responsiveness	cis-acting element involved in the abscisic acid responsiveness
EfAP2-12	ABRE	ACGTG	797	5	+	Arabidopsis thaliana	abscisic acid responsiveness	cis-acting element involved in the abscisic acid responsiveness
EfAP2-13	TCCC-motif	TCTCCCT	1974	7	+	Spinacia oleracea	light responsiveness	part of a light responsive element
EfAP2-13	WRE3	CCACCT	1990	6	+	Pisum sativum	Wound responsiveness
EfAP2-13	CCAAT-box	CAACGG	820	6	+	Hordeum vulganaerobic induction	Myb-binding site	MYBHv1 binding site
EfAP2-13	Box 4	ATTAAT	473	6	+	Petroselinum crispum	light responsiveness	part of a conserved DNA module involved in light responsiveness
EfAP2-13	TGA-element	AACGAC	325	6	+	Brassica oleracea	auxin responsiveness	auxin-responsive element
EfAP2-13	ARE	AAACCA	751	6	+	Zea mays	anaerobic induction	cis-acting regulatory element essential for the anaerobic induction
EfAP2-14	G-box	TACGTG	527	6	+	Arabidopsis thaliana	light responsiveness	cis-acting regulatory element involved in light responsiveness
EfAP2-14	G-box	CACGAC	1051	6	+	Zea mays	light responsiveness	cis-acting regulatory element involved in light responsiveness
EfAP2-14	G-box	CACGTC	1280	6	+	Zea mays	light responsiveness	cis-acting regulatory element involved in light responsiveness
EfAP2-14	MYC	CATGTG	255	6	+	Arabidopsis thaliana	MYC-binding site
EfAP2-14	CCGTCC motif	CCGTCC	1076	6	+	Nicotiana tabacum	Meristem specific activation
EfAP2-14	CCGTCC motif	CCGTCC	1508	6	+	Nicotiana tabacum	Meristem specific activation
EfAP2-14	CCGTCC motif	CCGTCC	1923	6	+	Nicotiana tabacum	Meristem specific activation
EfAP2-14	TGACG-motif	TGACG	435	5	+	Hordeum vulganaerobic induction	MeJA-responsiveness	cis-acting regulatory element involved in the MeJA-responsiveness
EfAP2-14	TGACG-motif	TGACG	971	5	+	Hordeum vulganaerobic induction	MeJA-responsiveness	cis-acting regulatory element involved in the MeJA-responsiveness
EfAP2-14	TGACG-motif	TGACG	1200	5	+	Hordeum vulganaerobic induction	MeJA-responsiveness	cis-acting regulatory element involved in the MeJA-responsiveness
EfAP2-14	TGACG-motif	TGACG	1228	5	+	Hordeum vulganaerobic induction	MeJA-responsiveness	cis-acting regulatory element involved in the MeJA-responsiveness
EfAP2-14	TGACG-motif	TGACG	1316	5	+	Hordeum vulganaerobic induction	MeJA-responsiveness	cis-acting regulatory element involved in the MeJA-responsiveness
EfAP2-14	MBS	CAACTG	30	6	+	Arabidopsis thaliana	Myb-binding site	MYB binding site involved in drought-inducibility
EfAP2-14	ABRE3a	TACGTG	527	6	+	Zea mays	abscisic acid responsiveness
EfAP2-14	W box	TTGACC	1954	6	+	Arabidopsis thaliana	WRKY-binding site
EfAP2-14	G-Box	CACGTT	104	6	+	Pisum sativum	light responsiveness	cis-acting regulatory element involved in light responsiveness
EfAP2-14	GT1-motif	GGTTAAT	1849	7	+	Avena sativa	light responsiveness	light responsive element
EfAP2-14	GT1-motif	GTGTGTGAA	1966	9	+	Solanum tuberosum	light responsiveness	light responsive element
EfAP2-14	MYB	CAACCA	1008	6	+	Arabidopsis thaliana	Myb-binding site
EfAP2-14	MYB	CAACCA	1802	6	+	Arabidopsis thaliana	Myb-binding site
EfAP2-14	CCAAT-box	CAACGG	482	6	+	Hordeum vulganaerobic induction	Myb-binding site	MYBHv1 binding site
EfAP2-14	WRE3	CCACCT	1573	6	+	Pisum sativum	Wound responsiveness
EfAP2-14	CCGTCC-box	CCGTCC	1076	6	+	Petroselinum hortense	Meristem specific activation
EfAP2-14	CCGTCC-box	CCGTCC	1508	6	+	Petroselinum hortense	Meristem specific activation
EfAP2-14	CCGTCC-box	CCGTCC	1923	6	+	Petroselinum hortense	Meristem specific activation
EfAP2-14	CGTCA-motif	CGTCA	920	5	+	Hordeum vulganaerobic induction	MeJA-responsiveness	cis-acting regulatory element involved in the MeJA-responsiveness
EfAP2-14	Myb	CAACTG	30	6	+	Arabidopsis thaliana	Myb-binding site
EfAP2-14	TGA-element	AACGAC	674	6	+	Brassica oleracea	auxin responsiveness	auxin-responsive element
EfAP2-14	TGA-element	AACGAC	1150	6	+	Brassica oleracea	auxin responsiveness	auxin-responsive element
EfAP2-14	AE-box	AGAAACAA	1797	8	+	Arabidopsis thaliana	light responsiveness	part of a module for light response
EfAP2-14	ABRE	CGTACGTGCA	525	9	+	Hordeum vulganaerobic induction	abscisic acid responsiveness	cis-acting element involved in the abscisic acid responsiveness
EfAP2-14	ABRE	ACGTG	528	5	+	Arabidopsis thaliana	abscisic acid responsiveness	cis-acting element involved in the abscisic acid responsiveness
EfAP2-14	ABRE	GCAACGTGTC	1296	9	+	Hordeum vulganaerobic induction	abscisic acid responsiveness	cis-acting element involved in the abscisic acid responsiveness
EfAP2-14	ABRE	ACGTG	1299	5	+	Arabidopsis thaliana	abscisic acid responsiveness	cis-acting element involved in the abscisic acid responsiveness
EfAP2-14	ABRE	TACGGTC	1917	7	+	Arabidopsis thaliana	abscisic acid responsiveness	cis-acting element involved in the abscisic acid responsiveness
EfAP2-15	TGACG-motif	TGACG	437	5	+	Hordeum vulganaerobic induction	MeJA-responsiveness	cis-acting regulatory element involved in the MeJA-responsiveness
EfAP2-15	TGACG-motif	TGACG	1810	5	+	Hordeum vulganaerobic induction	MeJA-responsiveness	cis-acting regulatory element involved in the MeJA-responsiveness
EfAP2-15	ERE	ATTTTAAA	1859	8	+	Nicotiana glutinos	ethylene-responsive element
EfAP2-15	W box	TTGACC	584	6	+	Arabidopsis thaliana	WRKY-binding site
EfAP2-15	TCA	TCATCTTCAT	205	9	+	Pisum sativum	salicylic acid responsiveness
EfAP2-15	TCA	TCATCTTCAT	925	9	+	Pisum sativum	salicylic acid responsiveness
EfAP2-15	G-Box	CACGTT	325	6	+	Pisum sativum	light responsiveness	cis-acting regulatory element involved in light responsiveness
EfAP2-15	MYB	CAACCA	1376	6	+	Arabidopsis thaliana	Myb-binding site
EfAP2-15	MYB	CAACCA	1636	6	+	Arabidopsis thaliana	Myb-binding site
EfAP2-15	WRE3	CCACCT	882	6	+	Pisum sativum	Wound responsiveness
EfAP2-15	WRE3	CCACCT	1803	6	+	Pisum sativum	Wound responsiveness
EfAP2-15	GA-motif	ATAGATAA	1121	8	+	Arabidopsis thaliana	light responsiveness	part of a light responsive element
EfAP2-16	MYB recognition site	CCGTTG	380	6	+	Arabidopsis thaliana	Myb-binding site
EfAP2-16	TGACG-motif	TGACG	970	5	+	Hordeum vulganaerobic induction	MeJA-responsiveness	cis-acting regulatory element involved in the MeJA-responsiveness
EfAP2-16	TCA	TCATCTTCAT	298	10	+	Pisum sativum	salicylic acid responsiveness
EfAP2-16	W box	TTGACC	1069	6	+	Arabidopsis thaliana	WRKY-binding site
EfAP2-16	W box	TTGACC	1081	6	+	Arabidopsis thaliana	WRKY-binding site
EfAP2-16	MYC	CATTTG	1698	6	+	Arabidopsis thaliana	MYC-binding site
EfAP2-16	ARE	AAACCA	200	6	+	Zea mays	anaerobic induction	cis-acting regulatory element essential for the anaerobic induction
EfAP2-16	ARE	AAACCA	349	6	+	Zea mays	anaerobic induction	cis-acting regulatory element essential for the anaerobic induction
EfAP2-16	G-box	CACGTC	337	6	+	Zea mays	light responsiveness	cis-acting regulatory element involved in light responsiveness
EfAP2-16	CCGTCC motif	CCGTCC	770	6	+	Nicotiana tabacum	Meristem specific activation
EfAP2-16	CCGTCC motif	CCGTCC	1626	6	+	Nicotiana tabacum	Meristem specific activation
EfAP2-16	TGA-element	AACGAC	726	6	+	Brassica oleracea	auxin responsiveness	auxin-responsive element
EfAP2-16	TGA-element	AACGAC	1826	6	+	Brassica oleracea	auxin responsiveness	auxin-responsive element
EfAP2-16	Box 4	ATTAAT	837	6	+	Petroselinum crispum	light responsiveness	part of a conserved DNA module involved in light responsiveness
EfAP2-16	ABRE4	CACGTA	680	6	+	Zea mays	abscisic acid responsiveness
EfAP2-16	ABRE4	CACGTA	924	6	+	Zea mays	abscisic acid responsiveness
EfAP2-16	CCGTCC-box	CCGTCC	770	6	+	Petroselinum hortense	Meristem specific activation
EfAP2-16	CCGTCC-box	CCGTCC	1626	6	+	Petroselinum hortense	Meristem specific activation
EfAP2-16	CGTCA-motif	CGTCA	339	5	+	Hordeum vulganaerobic induction	MeJA-responsiveness	cis-acting regulatory element involved in the MeJA-responsiveness
EfAP2-2	AuxRR-core	GGTCCAT	1808	7	+	Nicotiana tabacum	auxin responsiveness	cis-acting regulatory element involved in auxin responsiveness
EfAP2-2	LTR	CCGAAA	227	6	+	Hordeum vulganaerobic induction	low-temperature responsiveness	cis-acting element involved in low-temperature responsiveness
EfAP2-2	Sp1	GGGCGG	568	6	+	Oryza sativa	light responsiveness	light responsive element
EfAP2-2	GATA-motif	GATAGGG	1215	7	+	Pisum sativum	light responsiveness	part of a light responsive element
EfAP2-2	MYC	CAATTG	942	6	+	Arabidopsis thaliana	MYC-binding site
EfAP2-2	DRE core	GCCGAC	1701	6	+	Arabidopsis thaliana	DRE cis-acting element
EfAP2-2	DRE core	GCCGAC	1954	6	+	Arabidopsis thaliana	DRE cis-acting element
EfAP2-2	TCT-motif	TCTTAC	823	6	+	Arabidopsis thaliana	light responsiveness	part of a light responsive element
EfAP2-2	TCT-motif	TCTTAC	865	6	+	Arabidopsis thaliana	light responsiveness	part of a light responsive element
EfAP2-3	TCA	TCATCTTCAT	1918	9	+	Pisum sativum	salicylic acid responsiveness
EfAP2-3	ATCT-motif	AATCTAATCC	577	9	+	Pisum sativum	light responsiveness	part of a conserved DNA module involved in light responsiveness
EfAP2-3	GATA-motif	AAGGATAAGG	1907	9	+	Solanum tuberosum	light responsiveness	part of a light responsive element
EfAP2-3	CCGTCC motif	CCGTCC	1959	6	+	Nicotiana tabacum	Meristem specific activation
EfAP2-3	ARE	AAACCA	582	6	+	Zea mays	anaerobic induction	cis-acting regulatory element essential for the anaerobic induction
EfAP2-3	TCA-element	TCAGAAGAGG	269	9	+	Brassica oleracea	salicylic acid responsiveness	cis-acting element involved in salicylic acid responsiveness
EfAP2-3	Box 4	ATTAAT	403	6	+	Petroselinum crispum	light responsiveness	part of a conserved DNA module involved in light responsiveness
EfAP2-3	ABRE	ACGTG	1012	5	+	Arabidopsis thaliana	abscisic acid responsiveness	cis-acting element involved in the abscisic acid responsiveness
EfAP2-3	Myb	CAACTG	1148	6	+	Arabidopsis thaliana	Myb-binding site
EfAP2-3	MBS	CAACTG	1148	6	+	Arabidopsis thaliana	Myb-binding site	MYB binding site involved in drought-inducibility
EfAP2-3	TGACG-motif	TGACG	1215	5	+	Hordeum vulganaerobic induction	MeJA-responsiveness	cis-acting regulatory element involved in the MeJA-responsiveness
EfAP2-3	LTR	CCGAAA	12	6	+	Hordeum vulganaerobic induction	low-temperature responsiveness	cis-acting element involved in low-temperature responsiveness
EfAP2-3	LTR	CCGAAA	1577	6	+	Hordeum vulganaerobic induction	low-temperature responsiveness	cis-acting element involved in low-temperature responsiveness
EfAP2-3	DRE1	ACCGAGA	331	7	+	Zea mays	DRE cis-acting element
EfAP2-3	ABRE4	CACGTA	1727	6	+	Zea mays	abscisic acid responsiveness
EfAP2-3	CGTCA-motif	CGTCA	1330	5	+	Hordeum vulganaerobic induction	MeJA-responsiveness	cis-acting regulatory element involved in the MeJA-responsiveness
EfAP2-3	CGTCA-motif	CGTCA	1673	5	+	Hordeum vulganaerobic induction	MeJA-responsiveness	cis-acting regulatory element involved in the MeJA-responsiveness
EfAP2-3	CGTCA-motif	CGTCA	1769	5	+	Hordeum vulganaerobic induction	MeJA-responsiveness	cis-acting regulatory element involved in the MeJA-responsiveness
EfAP2-3	CCGTCC-box	CCGTCC	1959	6	+	Petroselinum hortense	Meristem specific activation
EfAP2-4	ARE	AAACCA	1313	6	+	Zea mays	anaerobic induction	cis-acting regulatory element essential for the anaerobic induction
EfAP2-4	ARE	AAACCA	1338	6	+	Zea mays	anaerobic induction	cis-acting regulatory element essential for the anaerobic induction
EfAP2-4	MYC	CAATTG	150	6	+	Arabidopsis thaliana	MYC-binding site
EfAP2-4	G-box	CACGTC	708	6	+	Zea mays	light responsiveness	cis-acting regulatory element involved in light responsiveness
EfAP2-4	G-box	TACGTG	871	6	+	Arabidopsis thaliana	light responsiveness	cis-acting regulatory element involved in light responsiveness
EfAP2-4	G-Box	CACGTT	1232	6	+	Pisum sativum	light responsiveness	cis-acting regulatory element involved in light responsiveness
EfAP2-4	G-Box	CACGTT	1651	6	+	Pisum sativum	light responsiveness	cis-acting regulatory element involved in light responsiveness
EfAP2-4	ATC-motif	AGCTATCCA	257	9	+	Arabidopsis thaliana	light responsiveness	part of a conserved DNA module involved in light responsiveness
EfAP2-4	ABRE3a	TACGTG	871	6	+	Zea mays	abscisic acid responsiveness
EfAP2-4	W box	TTGACC	1248	6	+	Arabidopsis thaliana	WRKY-binding site
EfAP2-4	MBS	CAACTG	732	6	+	Arabidopsis thaliana	Myb-binding site	MYB binding site involved in drought-inducibility
EfAP2-4	CGTCA-motif	CGTCA	710	5	+	Hordeum vulganaerobic induction	MeJA-responsiveness	cis-acting regulatory element involved in the MeJA-responsiveness
EfAP2-4	CGTCA-motif	CGTCA	1488	5	+	Hordeum vulganaerobic induction	MeJA-responsiveness	cis-acting regulatory element involved in the MeJA-responsiveness
EfAP2-4	CGTCA-motif	CGTCA	1611	5	+	Hordeum vulganaerobic induction	MeJA-responsiveness	cis-acting regulatory element involved in the MeJA-responsiveness
EfAP2-4	CGTCA-motif	CGTCA	1830	5	+	Hordeum vulganaerobic induction	MeJA-responsiveness	cis-acting regulatory element involved in the MeJA-responsiveness
EfAP2-4	Myb	CAACTG	732	6	+	Arabidopsis thaliana	Myb-binding site
EfAP2-4	MYB	TAACCA	373	6	+	Arabidopsis thaliana	Myb-binding site
EfAP2-4	DRE1	ACCGAGA	770	7	+	Zea mays	DRE cis-acting element
EfAP2-4	ABRE	ACGTG	83	5	+	Arabidopsis thaliana	abscisic acid responsiveness	cis-acting element involved in the abscisic acid responsiveness
EfAP2-4	ABRE	ACGTG	686	5	+	Arabidopsis thaliana	abscisic acid responsiveness	cis-acting element involved in the abscisic acid responsiveness
EfAP2-4	ABRE	ACGTG	872	5	+	Arabidopsis thaliana	abscisic acid responsiveness	cis-acting element involved in the abscisic acid responsiveness
EfAP2-4	ABRE	ACGTG	1926	5	+	Arabidopsis thaliana	abscisic acid responsiveness	cis-acting element involved in the abscisic acid responsiveness
EfAP2-4	TGA-element	AACGAC	1268	6	+	Brassica oleracea	auxin responsiveness	auxin-responsive element
EfAP2-4	MYB-like sequence	TAACCA	373	6	+	Arabidopsis thaliana	Myb-binding site
EfAP2-4	GCN4_motif	TGAGTCA	845	7	+	Oryza sativa	endosperm expression	cis-regulatory element involved in endosperm expression
EfAP2-5	WRE3	CCACCT	424	6	+	Pisum sativum	Wound responsiveness
EfAP2-5	WRE3	CCACCT	432	6	+	Pisum sativum	Wound responsiveness
EfAP2-5	WRE3	CCACCT	1944	6	+	Pisum sativum	Wound responsiveness
EfAP2-5	Myb	TAACTG	1574	6	+	Arabidopsis thaliana	Myb-binding site
EfAP2-5	CGTCA-motif	CGTCA	1653	5	+	Hordeum vulganaerobic induction	MeJA-responsiveness	cis-acting regulatory element involved in the MeJA-responsiveness
EfAP2-5	CAT-box	GCCACT	1553	6	+	Arabidopsis thaliana	meristem expression	cis-acting regulatory element related to meristem expression
EfAP2-5	GT1-motif	GGTTAA	1571	6	+	Arabidopsis thaliana	light responsiveness	light responsive element
EfAP2-5	MYB	CAACAG	1862	6	+	Arabidopsis thaliana	Myb-binding site
EfAP2-5	MYB	CAACAG	1938	6	+	Arabidopsis thaliana	Myb-binding site
EfAP2-5	ABRE	ACGTG	344	5	+	Arabidopsis thaliana	abscisic acid responsiveness	cis-acting element involved in the abscisic acid responsiveness
EfAP2-5	ABRE	AACCCGG	1542	7	+	Arabidopsis thaliana	abscisic acid responsiveness	cis-acting element involved in the abscisic acid responsiveness
EfAP2-5	ABRE	CGTACGTGCA	1676	9	+	Hordeum vulganaerobic induction	abscisic acid responsiveness	cis-acting element involved in the abscisic acid responsiveness
EfAP2-5	ABRE	ACGTG	1679	5	+	Arabidopsis thaliana	abscisic acid responsiveness	cis-acting element involved in the abscisic acid responsiveness
EfAP2-5	TGA-element	AACGAC	340	6	+	Brassica oleracea	auxin responsiveness	auxin-responsive element
EfAP2-5	TGA-element	AACGAC	538	6	+	Brassica oleracea	auxin responsiveness	auxin-responsive element
EfAP2-5	Myb-binding site	CAACAG	1862	6	+	Nicotiana tabacum	Myb-binding site
EfAP2-5	Myb-binding site	CAACAG	1938	6	+	Nicotiana tabacum	Myb-binding site
EfAP2-5	G-box	CACGAC	1031	6	+	Zea mays	light responsiveness	cis-acting regulatory element involved in light responsiveness
EfAP2-5	G-box	TACGTG	1678	6	+	Arabidopsis thaliana	light responsiveness	cis-acting regulatory element involved in light responsiveness
EfAP2-5	G-box	CACGTC	1705	6	+	Zea mays	light responsiveness	cis-acting regulatory element involved in light responsiveness
EfAP2-5	ATCT-motif	AATCTAATCC	1635	9	+	Pisum sativum	light responsiveness	part of a conserved DNA module involved in light responsiveness
EfAP2-5	ABRE3a	TACGTG	1678	6	+	Zea mays	abscisic acid responsiveness
EfAP2-5	G-Box	CACGTT	296	6	+	Pisum sativum	light responsiveness	cis-acting regulatory element involved in light responsiveness
EfAP2-5	Sp1	GGGCGG	495	6	+	Oryza sativa	light responsiveness	light responsive element
EfAP2-5	Sp1	GGGCGG	576	6	+	Oryza sativa	light responsiveness	light responsive element
EfAP2-5	MYB recognition site	CCGTTG	1484	6	+	Arabidopsis thaliana	Myb-binding site
EfAP2-6	TGACG-motif	TGACG	105	5	+	Hordeum vulganaerobic induction	MeJA-responsiveness	cis-acting regulatory element involved in the MeJA-responsiveness
EfAP2-6	TGACG-motif	TGACG	1022	5	+	Hordeum vulganaerobic induction	MeJA-responsiveness	cis-acting regulatory element involved in the MeJA-responsiveness
EfAP2-6	W box	TTGACC	1946	6	+	Arabidopsis thaliana	WRKY-binding site
EfAP2-6	AuxRR-core	GGTCCAT	1900	7	+	Nicotiana tabacum	auxin responsiveness	cis-acting regulatory element involved in auxin responsiveness
EfAP2-6	G-Box	CACGTT	699	6	+	Pisum sativum	light responsiveness	cis-acting regulatory element involved in light responsiveness
EfAP2-6	G-box	GCCACGTGGA	1798	9	+	Arabidopsis thaliana	light responsiveness	cis-acting regulatory element involved in light responsiveness
EfAP2-6	MYC	CATTTG	721	6	+	Arabidopsis thaliana	MYC-binding site
EfAP2-6	Box 4	ATTAAT	413	6	+	Petroselinum crispum	light responsiveness	part of a conserved DNA module involved in light responsiveness
EfAP2-6	Box 4	ATTAAT	876	6	+	Petroselinum crispum	light responsiveness	part of a conserved DNA module involved in light responsiveness
EfAP2-6	ABRE	ACGTG	1095	5	+	Arabidopsis thaliana	abscisic acid responsiveness	cis-acting element involved in the abscisic acid responsiveness
EfAP2-6	ABRE	ACGTG	1513	5	+	Arabidopsis thaliana	abscisic acid responsiveness	cis-acting element involved in the abscisic acid responsiveness
EfAP2-6	GT1-motif	GGTTAA	690	6	+	Arabidopsis thaliana	light responsiveness	light responsive element
EfAP2-6	WRE3	CCACCT	1700	6	+	Pisum sativum	Wound responsiveness
EfAP2-6	ABRE4	CACGTA	214	6	+	Zea mays	abscisic acid responsiveness
EfAP2-6	Myb	TAACTG	630	6	+	Arabidopsis thaliana	Myb-binding site
EfAP2-7	CCGTCC motif	CCGTCC	1126	6	+	Nicotiana tabacum	Meristem specific activation
EfAP2-7	G-box	CACGTG	495	6	+	Arabidopsis thaliana	light responsiveness	cis-acting regulatory element involved in light responsiveness
EfAP2-7	MYC	CATGTG	394	6	+	Arabidopsis thaliana	MYC-binding site
EfAP2-7	MYC	CATTTG	1541	6	+	Arabidopsis thaliana	MYC-binding site
EfAP2-7	ARE	AAACCA	117	6	+	Zea mays	anaerobic induction	cis-acting regulatory element essential for the anaerobic induction
EfAP2-7	ARE	AAACCA	478	6	+	Zea mays	anaerobic induction	cis-acting regulatory element essential for the anaerobic induction
EfAP2-7	ARE	AAACCA	1443	6	+	Zea mays	anaerobic induction	cis-acting regulatory element essential for the anaerobic induction
EfAP2-7	G-Box	CACGTG	495	6	+	Pisum sativum	light responsiveness	cis-acting regulatory element involved in light responsiveness
EfAP2-7	TGACG-motif	TGACG	527	5	+	Hordeum vulganaerobic induction	MeJA-responsiveness	cis-acting regulatory element involved in the MeJA-responsiveness
EfAP2-7	LTR	CCGAAA	1834	6	+	Hordeum vulganaerobic induction	low-temperature responsiveness	cis-acting element involved in low-temperature responsiveness
EfAP2-7	MBS	CAACTG	1119	6	+	Arabidopsis thaliana	Myb-binding site	MYB binding site involved in drought-inducibility
EfAP2-7	WRE3	CCACCT	1250	6	+	Pisum sativum	Wound responsiveness
EfAP2-7	Myb	CAACTG	1119	6	+	Arabidopsis thaliana	Myb-binding site
EfAP2-7	CCGTCC-box	CCGTCC	1126	6	+	Petroselinum hortense	Meristem specific activation
EfAP2-7	WUN-motif	CCATTTCAA	120	9	+	Nicotiana glutinosa	Wound responsiveness
EfAP2-7	CGTCA-motif	CGTCA	16	5	+	Hordeum vulganaerobic induction	MeJA-responsiveness	cis-acting regulatory element involved in the MeJA-responsiveness
EfAP2-7	CGTCA-motif	CGTCA	1116	5	+	Hordeum vulganaerobic induction	MeJA-responsiveness	cis-acting regulatory element involved in the MeJA-responsiveness
EfAP2-7	CGTCA-motif	CGTCA	1196	5	+	Hordeum vulganaerobic induction	MeJA-responsiveness	cis-acting regulatory element involved in the MeJA-responsiveness
EfAP2-7	MYB	TAACCA	1666	6	+	Arabidopsis thaliana	Myb-binding site
EfAP2-7	MYB	CAACAG	1966	6	+	Arabidopsis thaliana	Myb-binding site
EfAP2-7	CCAAT-box	CAACGG	81	6	+	Hordeum vulganaerobic induction	Myb-binding site	MYBHv1 binding site
EfAP2-7	CCAAT-box	CAACGG	1947	6	+	Hordeum vulganaerobic induction	Myb-binding site	MYBHv1 binding site
EfAP2-7	ABRE	GCAACGTGTC	80	9	+	Hordeum vulganaerobic induction	abscisic acid responsiveness	cis-acting element involved in the abscisic acid responsiveness
EfAP2-7	ABRE	ACGTG	348	5	+	Arabidopsis thaliana	abscisic acid responsiveness	cis-acting element involved in the abscisic acid responsiveness
EfAP2-7	ABRE	CACGTG	495	6	+	Arabidopsis thaliana	abscisic acid responsiveness	cis-acting element involved in the abscisic acid responsiveness
EfAP2-7	ABRE	ACGTG	496	5	+	Arabidopsis thaliana	abscisic acid responsiveness	cis-acting element involved in the abscisic acid responsiveness
EfAP2-7	MRE	AACCTAA	1702	7	+	Petroselinum crispum	light responsiveness	MYB binding site involved in light responsiveness
EfAP2-7	MRE	AACCTAA	1758	7	+	Petroselinum crispum	light responsiveness	MYB binding site involved in light responsiveness
EfAP2-7	MYB-like sequence	TAACCA	1666	6	+	Arabidopsis thaliana	Myb-binding site
EfAP2-7	Myb-binding site	CAACAG	1966	6	+	Nicotiana tabacum	Myb-binding site
EfAP2-8	AE-box	AGAAACAA	25	8	+	Arabidopsis thaliana	light responsiveness	part of a module for light response
EfAP2-8	MYB-like sequence	TAACCA	643	6	+	Arabidopsis thaliana	Myb-binding site
EfAP2-8	MYB-like sequence	TAACCA	993	6	+	Arabidopsis thaliana	Myb-binding site
EfAP2-8	TGA-element	AACGAC	189	6	+	Brassica oleracea	auxin responsiveness	auxin-responsive element
EfAP2-8	ABRE	ACGTG	245	5	+	Arabidopsis thaliana	abscisic acid responsiveness	cis-acting element involved in the abscisic acid responsiveness
EfAP2-8	ABRE	GACACGTACGT	290	10	+	Oryza sativa	abscisic acid responsiveness	cis-acting element involved in the abscisic acid responsiveness
EfAP2-8	ABRE	CGCACGTGTC	312	9	+	Hordeum vulganaerobic induction	abscisic acid responsiveness	cis-acting element involved in the abscisic acid responsiveness
EfAP2-8	ABRE	CACGTG	314	6	+	Arabidopsis thaliana	abscisic acid responsiveness	cis-acting element involved in the abscisic acid responsiveness
EfAP2-8	ABRE	ACGTG	315	5	+	Arabidopsis thaliana	abscisic acid responsiveness	cis-acting element involved in the abscisic acid responsiveness
EfAP2-8	ABRE	ACGTG	864	5	+	Arabidopsis thaliana	abscisic acid responsiveness	cis-acting element involved in the abscisic acid responsiveness
EfAP2-8	ABRE	CGCACGTGTC	1355	9	+	Hordeum vulganaerobic induction	abscisic acid responsiveness	cis-acting element involved in the abscisic acid responsiveness
EfAP2-8	ABRE	ACGTG	1358	5	+	Arabidopsis thaliana	abscisic acid responsiveness	cis-acting element involved in the abscisic acid responsiveness
EfAP2-8	ABRE	ACGTG	1610	5	+	Arabidopsis thaliana	abscisic acid responsiveness	cis-acting element involved in the abscisic acid responsiveness
EfAP2-8	Box 4	ATTAAT	58	6	+	Petroselinum crispum	light responsiveness	part of a conserved DNA module involved in light responsiveness
EfAP2-8	Box 4	ATTAAT	666	6	+	Petroselinum crispum	light responsiveness	part of a conserved DNA module involved in light responsiveness
EfAP2-8	MYB	TAACCA	643	6	+	Arabidopsis thaliana	Myb-binding site
EfAP2-8	MYB	TAACCA	993	6	+	Arabidopsis thaliana	Myb-binding site
EfAP2-8	3-AF1 binding site	TAAGAGAGGAA	1050	10	+	Solanum tuberosum	light responsiveness	light responsive element
EfAP2-8	CCGTCC-box	CCGTCC	1907	6	+	Petroselinum hortense	Meristem specific activation
EfAP2-8	CCGTCC-box	CCGTCC	1957	6	+	Petroselinum hortense	Meristem specific activation
EfAP2-8	ABRE4	CACGTA	145	6	+	Zea mays	abscisic acid responsiveness
EfAP2-8	ABRE4	CACGTA	179	6	+	Zea mays	abscisic acid responsiveness
EfAP2-8	ABRE4	CACGTA	893	6	+	Zea mays	abscisic acid responsiveness
EfAP2-8	ABRE4	CACGTA	1300	6	+	Zea mays	abscisic acid responsiveness
EfAP2-8	ABRE4	CACGTA	1335	6	+	Zea mays	abscisic acid responsiveness
EfAP2-8	LTR	CCGAAA	736	6	+	Hordeum vulganaerobic induction	low-temperature responsiveness	cis-acting element involved in low-temperature responsiveness
EfAP2-8	TGACG-motif	TGACG	243	5	+	Hordeum vulganaerobic induction	MeJA-responsiveness	cis-acting regulatory element involved in the MeJA-responsiveness
EfAP2-8	TGACG-motif	TGACG	660	5	+	Hordeum vulganaerobic induction	MeJA-responsiveness	cis-acting regulatory element involved in the MeJA-responsiveness
EfAP2-8	TGACG-motif	TGACG	702	5	+	Hordeum vulganaerobic induction	MeJA-responsiveness	cis-acting regulatory element involved in the MeJA-responsiveness
EfAP2-8	TGACG-motif	TGACG	1608	5	+	Hordeum vulganaerobic induction	MeJA-responsiveness	cis-acting regulatory element involved in the MeJA-responsiveness
EfAP2-8	G-Box	CACGTG	314	6	+	Pisum sativum	light responsiveness	cis-acting regulatory element involved in light responsiveness
EfAP2-8	MYC	CATGTG	650	6	+	Arabidopsis thaliana	MYC-binding site
EfAP2-8	G-box	CACGAC	287	6	+	Zea mays	light responsiveness	cis-acting regulatory element involved in light responsiveness
EfAP2-8	G-box	CACGTG	314	6	+	Arabidopsis thaliana	light responsiveness	cis-acting regulatory element involved in light responsiveness
EfAP2-8	CCGTCC motif	CCGTCC	1907	6	+	Nicotiana tabacum	Meristem specific activation
EfAP2-8	CCGTCC motif	CCGTCC	1957	6	+	Nicotiana tabacum	Meristem specific activation
EfAP2-9	CCGTCC motif	CCGTCC	697	6	+	Nicotiana tabacum	Meristem specific activation
EfAP2-9	CCGTCC motif	CCGTCC	969	6	+	Nicotiana tabacum	Meristem specific activation
EfAP2-9	CCGTCC motif	CCGTCC	1137	6	+	Nicotiana tabacum	Meristem specific activation
EfAP2-9	TATC-box	TATCCCA	1439	7	+	Oryza sativa	gibberellin-responsiveness	cis-acting element involved in gibberellin-responsiveness
EfAP2-9	MYC	CATTTG	779	6	+	Arabidopsis thaliana	MYC-binding site
EfAP2-9	G-box	CACGAC	492	6	+	Zea mays	light responsiveness	cis-acting regulatory element involved in light responsiveness
EfAP2-9	G-box	CACGAC	1005	6	+	Zea mays	light responsiveness	cis-acting regulatory element involved in light responsiveness
EfAP2-9	ERE	ATTTTAAA	294	8	+	Nicotiana glutinos	ethylene-responsive element
EfAP2-9	MYB recognition site	CCGTTG	318	6	+	Arabidopsis thaliana	Myb-binding site
EfAP2-9	MYB recognition site	CCGTTG	974	6	+	Arabidopsis thaliana	Myb-binding site
EfAP2-9	LTR	CCGAAA	121	6	+	Hordeum vulganaerobic induction	low-temperature responsiveness	cis-acting element involved in low-temperature responsiveness
EfAP2-9	CCGTCC-box	CCGTCC	697	6	+	Petroselinum hortense	Meristem specific activation
EfAP2-9	CCGTCC-box	CCGTCC	969	6	+	Petroselinum hortense	Meristem specific activation
EfAP2-9	CCGTCC-box	CCGTCC	1137	6	+	Petroselinum hortense	Meristem specific activation
EfAP2-9	WUN-motif	AAATTTCCT	1676	9	+	Brassica oleracea	Wound responsiveness	wound-responsive element
EfAP2-9	CGTCA-motif	CGTCA	1145	5	+	Hordeum vulganaerobic induction	MeJA-responsiveness	cis-acting regulatory element involved in the MeJA-responsiveness
EfAP2-9	CGTCA-motif	CGTCA	1154	5	+	Hordeum vulganaerobic induction	MeJA-responsiveness	cis-acting regulatory element involved in the MeJA-responsiveness
EfAP2-9	CGTCA-motif	CGTCA	1736	5	+	Hordeum vulganaerobic induction	MeJA-responsiveness	cis-acting regulatory element involved in the MeJA-responsiveness
EfAP2-9	TCCC-motif	TCTCCCT	388	7	+	Spinacia oleracea	light responsiveness	part of a light responsive element
EfAP2-9	CCAAT-box	CAACGG	1166	6	+	Hordeum vulganaerobic induction	Myb-binding site	MYBHv1 binding site
EfAP2-9	MYB	TAACCA	82	6	+	Arabidopsis thaliana	Myb-binding site
EfAP2-9	GT1-motif	GGTTAA	1044	6	+	Arabidopsis thaliana	light responsiveness	light responsive element
EfAP2-9	GT1-motif	GGTTAA	1345	6	+	Arabidopsis thaliana	light responsiveness	light responsive element
EfAP2-9	CAT-box	GCCACT	1200	6	+	Arabidopsis thaliana	meristem expression	cis-acting regulatory element related to meristem expression
EfAP2-9	MYB-like sequence	TAACCA	82	6	+	Arabidopsis thaliana	Myb-binding site
EfDREB1	LTR	CCGAAA	1584	6	+	Hordeum vulganaerobic induction	low-temperature responsiveness	cis-acting element involved in low-temperature responsiveness
EfDREB1	MBS	CAACTG	897	6	+	Arabidopsis thaliana	Myb-binding site	MYB binding site involved in drought-inducibility
EfDREB1	W box	TTGACC	1674	6	+	Arabidopsis thaliana	WRKY-binding site
EfDREB1	MYB-like sequence	TAACCA	1051	6	+	Arabidopsis thaliana	Myb-binding site
EfDREB1	AE-box	AGAAACAA	1406	8	+	Arabidopsis thaliana	light responsiveness	part of a module for light response
EfDREB1	Myb-binding site	CAACAG	1061	6	+	Nicotiana tabacum	Myb-binding site
EfDREB1	MYB	CAACCA	172	6	+	Arabidopsis thaliana	Myb-binding site
EfDREB1	MYB	TAACCA	1051	6	+	Arabidopsis thaliana	Myb-binding site
EfDREB1	MYB	CAACAG	1061	6	+	Arabidopsis thaliana	Myb-binding site
EfDREB1	ABRE4	CACGTA	1077	6	+	Zea mays	abscisic acid responsiveness
EfDREB1	ABRE4	CACGTA	1775	6	+	Zea mays	abscisic acid responsiveness
EfDREB1	CGTCA-motif	CGTCA	236	5	+	Hordeum vulganaerobic induction	MeJA-responsiveness	cis-acting regulatory element involved in the MeJA-responsiveness
EfDREB1	MYB recognition site	CCGTTG	182	6	+	Arabidopsis thaliana	Myb-binding site
EfDREB1	TCA	TCATCTTCAT	1191	10	+	Pisum sativum	salicylic acid responsiveness
EfDREB1	MYC	CATGTG	1055	6	+	Arabidopsis thaliana	MYC-binding site
EfDREB1	ARE	AAACCA	268	6	+	Zea mays	anaerobic induction	cis-acting regulatory element essential for the anaerobic induction
EfDREB1	ARE	AAACCA	1904	6	+	Zea mays	anaerobic induction	cis-acting regulatory element essential for the anaerobic induction
EfDREB1	ARE	AAACCA	1917	6	+	Zea mays	anaerobic induction	cis-acting regulatory element essential for the anaerobic induction
EfDREB1	GATA-motif	AAGGATAAGG	40	9	+	Solanum tuberosum	light responsiveness	part of a light responsive element
EfDREB1	Box 4	ATTAAT	379	6	+	Petroselinum crispum	light responsiveness	part of a conserved DNA module involved in light responsiveness
EfDREB1	Myb	TAACTG	734	6	+	Arabidopsis thaliana	Myb-binding site
EfDREB1	Myb	CAACTG	897	6	+	Arabidopsis thaliana	Myb-binding site
EfDREB10	MYB	CAACCA	460	6	+	Arabidopsis thaliana	Myb-binding site
EfDREB10	CAT-box	GCCACT	261	6	+	Arabidopsis thaliana	meristem expression	cis-acting regulatory element related to meristem expression
EfDREB10	Myb	CAACTG	367	6	+	Arabidopsis thaliana	Myb-binding site
EfDREB10	CGTCA-motif	CGTCA	52	5	+	Hordeum vulganaerobic induction	MeJA-responsiveness	cis-acting regulatory element involved in the MeJA-responsiveness
EfDREB10	CGTCA-motif	CGTCA	690	5	+	Hordeum vulganaerobic induction	MeJA-responsiveness	cis-acting regulatory element involved in the MeJA-responsiveness
EfDREB10	CGTCA-motif	CGTCA	1172	5	+	Hordeum vulganaerobic induction	MeJA-responsiveness	cis-acting regulatory element involved in the MeJA-responsiveness
EfDREB10	CGTCA-motif	CGTCA	1806	5	+	Hordeum vulganaerobic induction	MeJA-responsiveness	cis-acting regulatory element involved in the MeJA-responsiveness
EfDREB10	CCGTCC-box	CCGTCC	501	6	+	Petroselinum hortense	Meristem specific activation
EfDREB10	CCGTCC-box	CCGTCC	682	6	+	Petroselinum hortense	Meristem specific activation
EfDREB10	ARE	AAACCA	541	6	+	Zea mays	anaerobic induction	cis-acting regulatory element essential for the anaerobic induction
EfDREB10	ARE	AAACCA	1556	6	+	Zea mays	anaerobic induction	cis-acting regulatory element essential for the anaerobic induction
EfDREB10	ARE	AAACCA	1666	6	+	Zea mays	anaerobic induction	cis-acting regulatory element essential for the anaerobic induction
EfDREB10	ARE	AAACCA	1887	6	+	Zea mays	anaerobic induction	cis-acting regulatory element essential for the anaerobic induction
EfDREB10	MYC	CATGTG	937	6	+	Arabidopsis thaliana	MYC-binding site
EfDREB10	MYC	CATTTG	1267	6	+	Arabidopsis thaliana	MYC-binding site
EfDREB10	G-box	CACGTC	50	6	+	Zea mays	light responsiveness	cis-acting regulatory element involved in light responsiveness
EfDREB10	CCGTCC motif	CCGTCC	501	6	+	Nicotiana tabacum	Meristem specific activation
EfDREB10	CCGTCC motif	CCGTCC	682	6	+	Nicotiana tabacum	Meristem specific activation
EfDREB10	MBS	CAACTG	367	6	+	Arabidopsis thaliana	Myb-binding site	MYB binding site involved in drought-inducibility
EfDREB10	TGACG-motif	TGACG	1180	5	+	Hordeum vulganaerobic induction	MeJA-responsiveness	cis-acting regulatory element involved in the MeJA-responsiveness
EfDREB11	Box 4	ATTAAT	941	6	+	Petroselinum crispum	light responsiveness	part of a conserved DNA module involved in light responsiveness
EfDREB11	ABRE	GCCGCGTGGC	746	9	+	Oryza sativa	abscisic acid responsiveness	cis-acting element involved in the abscisic acid responsiveness
EfDREB11	ABRE	ACGTG	1487	5	+	Arabidopsis thaliana	abscisic acid responsiveness	cis-acting element involved in the abscisic acid responsiveness
EfDREB11	Myb-binding site	CAACAG	276	6	+	Nicotiana tabacum	Myb-binding site
EfDREB11	Myb-binding site	CAACAG	1193	6	+	Nicotiana tabacum	Myb-binding site
EfDREB11	CCGTCC-box	CCGTCC	475	6	+	Petroselinum hortense	Meristem specific activation
EfDREB11	CCGTCC-box	CCGTCC	479	6	+	Petroselinum hortense	Meristem specific activation
EfDREB11	CGTCA-motif	CGTCA	317	5	+	Hordeum vulganaerobic induction	MeJA-responsiveness	cis-acting regulatory element involved in the MeJA-responsiveness
EfDREB11	Myb	CAACTG	213	6	+	Arabidopsis thaliana	Myb-binding site
EfDREB11	Myb	CAACTG	990	6	+	Arabidopsis thaliana	Myb-binding site
EfDREB11	Myb	CAACTG	1526	6	+	Arabidopsis thaliana	Myb-binding site
EfDREB11	Myb	TAACTG	1564	6	+	Arabidopsis thaliana	Myb-binding site
EfDREB11	WRE3	CCACCT	1965	6	+	Pisum sativum	Wound responsiveness
EfDREB11	MYB	CAACAG	276	6	+	Arabidopsis thaliana	Myb-binding site
EfDREB11	MYB	CAACAG	1193	6	+	Arabidopsis thaliana	Myb-binding site
EfDREB11	TCT-motif	TCTTAC	1674	6	+	Arabidopsis thaliana	light responsiveness	part of a light responsive element
EfDREB11	GT1-motif	GGTTAA	889	6	+	Arabidopsis thaliana	light responsiveness	light responsive element
EfDREB11	MBSI	TTTTTACGGTTA	882	11	+	Petunia hybrida	Myb-binding site	MYB binding site involved in flavonoid biosynthetic genes regulation
EfDREB11	MBS	CAACTG	213	6	+	Arabidopsis thaliana	Myb-binding site	MYB binding site involved in drought-inducibility
EfDREB11	MBS	CAACTG	990	6	+	Arabidopsis thaliana	Myb-binding site	MYB binding site involved in drought-inducibility
EfDREB11	MBS	CAACTG	1526	6	+	Arabidopsis thaliana	Myb-binding site	MYB binding site involved in drought-inducibility
EfDREB11	TGACG-motif	TGACG	403	5	+	Hordeum vulganaerobic induction	MeJA-responsiveness	cis-acting regulatory element involved in the MeJA-responsiveness
EfDREB11	TGACG-motif	TGACG	1460	5	+	Hordeum vulganaerobic induction	MeJA-responsiveness	cis-acting regulatory element involved in the MeJA-responsiveness
EfDREB11	Sp1	GGGCGG	559	6	+	Oryza sativa	light responsiveness	light responsive element
EfDREB11	CARE	CAACTCCC	1186	8	+	Oryza sativa	Canaerobic induction
EfDREB11	GATA-motif	AAGGATAAGG	1111	9	+	Solanum tuberosum	light responsiveness	part of a light responsive element
EfDREB11	CCGTCC motif	CCGTCC	475	6	+	Nicotiana tabacum	Meristem specific activation
EfDREB11	CCGTCC motif	CCGTCC	479	6	+	Nicotiana tabacum	Meristem specific activation
EfDREB11	ARE	AAACCA	1134	6	+	Zea mays	anaerobic induction	cis-acting regulatory element essential for the anaerobic induction
EfDREB11	ARE	AAACCA	1725	6	+	Zea mays	anaerobic induction	cis-acting regulatory element essential for the anaerobic induction
EfDREB11	G-box	CAGACGTGGCA	567	10	+	Nicotiana plumbaginifolia	light responsiveness	cis-acting regulatory element involved in light responsiveness
EfDREB12	MYC	CAATTG	362	6	+	Arabidopsis thaliana	MYC-binding site
EfDREB12	ARE	AAACCA	1148	6	+	Zea mays	anaerobic induction	cis-acting regulatory element essential for the anaerobic induction
EfDREB12	ARE	AAACCA	1664	6	+	Zea mays	anaerobic induction	cis-acting regulatory element essential for the anaerobic induction
EfDREB12	G-box	CACGTG	710	6	+	Arabidopsis thaliana	light responsiveness	cis-acting regulatory element involved in light responsiveness
EfDREB12	G-box	TACGTG	745	6	+	Arabidopsis thaliana	light responsiveness	cis-acting regulatory element involved in light responsiveness
EfDREB12	G-box	CACGAC	1323	6	+	Zea mays	light responsiveness	cis-acting regulatory element involved in light responsiveness
EfDREB12	G-box	TACGTG	1552	6	+	Arabidopsis thaliana	light responsiveness	cis-acting regulatory element involved in light responsiveness
EfDREB12	G-Box	CACGTG	710	6	+	Pisum sativum	light responsiveness	cis-acting regulatory element involved in light responsiveness
EfDREB12	ABRE3a	TACGTG	745	6	+	Zea mays	abscisic acid responsiveness
EfDREB12	ABRE3a	TACGTG	1552	6	+	Zea mays	abscisic acid responsiveness
EfDREB12	ATCT-motif	AATCTAATCC	1342	9	+	Pisum sativum	light responsiveness	part of a conserved DNA module involved in light responsiveness
EfDREB12	TGACG-motif	TGACG	1237	5	+	Hordeum vulganaerobic induction	MeJA-responsiveness	cis-acting regulatory element involved in the MeJA-responsiveness
EfDREB12	Sp1	GGGCGG	215	6	+	Oryza sativa	light responsiveness	light responsive element
EfDREB12	Sp1	GGGCGG	779	6	+	Oryza sativa	light responsiveness	light responsive element
EfDREB12	Sp1	GGGCGG	1979	6	+	Oryza sativa	light responsiveness	light responsive element
EfDREB12	WRE3	CCACCT	1088	6	+	Pisum sativum	Wound responsiveness
EfDREB12	MYB	CAACCA	245	6	+	Arabidopsis thaliana	Myb-binding site
EfDREB12	CAT-box	GCCACT	871	6	+	Arabidopsis thaliana	meristem expression	cis-acting regulatory element related to meristem expression
EfDREB12	Box 4	ATTAAT	828	6	+	Petroselinum crispum	light responsiveness	part of a conserved DNA module involved in light responsiveness
EfDREB12	ABRE	ACGTG	659	5	+	Arabidopsis thaliana	abscisic acid responsiveness	cis-acting element involved in the abscisic acid responsiveness
EfDREB12	ABRE	CACGTG	710	6	+	Arabidopsis thaliana	abscisic acid responsiveness	cis-acting element involved in the abscisic acid responsiveness
EfDREB12	ABRE	ACGTG	711	5	+	Arabidopsis thaliana	abscisic acid responsiveness	cis-acting element involved in the abscisic acid responsiveness
EfDREB12	ABRE	CGTACGTGCA	743	10	+	Hordeum vulganaerobic induction	abscisic acid responsiveness	cis-acting element involved in the abscisic acid responsiveness
EfDREB12	ABRE	ACGTG	746	5	+	Arabidopsis thaliana	abscisic acid responsiveness	cis-acting element involved in the abscisic acid responsiveness
EfDREB12	ABRE	ACGTG	1553	5	+	Arabidopsis thaliana	abscisic acid responsiveness	cis-acting element involved in the abscisic acid responsiveness
EfDREB12	ABRE	ACGTG	1587	5	+	Arabidopsis thaliana	abscisic acid responsiveness	cis-acting element involved in the abscisic acid responsiveness
EfDREB13	CARE	CAACTCAC	1678	8	+	Oryza sativa	Canaerobic induction
EfDREB13	TGACG-motif	TGACG	510	5	+	Hordeum vulganaerobic induction	MeJA-responsiveness	cis-acting regulatory element involved in the MeJA-responsiveness
EfDREB13	TGACG-motif	TGACG	1800	5	+	Hordeum vulganaerobic induction	MeJA-responsiveness	cis-acting regulatory element involved in the MeJA-responsiveness
EfDREB13	G-box	CACGAC	78	6	+	Zea mays	light responsiveness	cis-acting regulatory element involved in light responsiveness
EfDREB13	G-box	CACGTC	750	6	+	Zea mays	light responsiveness	cis-acting regulatory element involved in light responsiveness
EfDREB13	G-box	CACGTC	916	6	+	Zea mays	light responsiveness	cis-acting regulatory element involved in light responsiveness
EfDREB13	TATC-box	TATCCCA	1431	7	+	Oryza sativa	gibberellin-responsiveness	cis-acting element involved in gibberellin-responsiveness
EfDREB13	ARE	AAACCA	1373	6	+	Zea mays	anaerobic induction	cis-acting regulatory element essential for the anaerobic induction
EfDREB13	ARE	AAACCA	1955	6	+	Zea mays	anaerobic induction	cis-acting regulatory element essential for the anaerobic induction
EfDREB13	MYC	CATGTG	1531	6	+	Arabidopsis thaliana	MYC-binding site
EfDREB13	MYC	CATTTG	1701	6	+	Arabidopsis thaliana	MYC-binding site
EfDREB13	CCGTCC motif	CCGTCC	28	6	+	Nicotiana tabacum	Meristem specific activation
EfDREB13	MYB-like sequence	TAACCA	1882	6	+	Arabidopsis thaliana	Myb-binding site
EfDREB13	Myb-binding site	CAACAG	1138	6	+	Nicotiana tabacum	Myb-binding site
EfDREB13	ABRE	ACGTG	1802	5	+	Arabidopsis thaliana	abscisic acid responsiveness	cis-acting element involved in the abscisic acid responsiveness
EfDREB13	MYB	CAACAG	1138	6	+	Arabidopsis thaliana	Myb-binding site
EfDREB13	MYB	TAACCA	1882	6	+	Arabidopsis thaliana	Myb-binding site
EfDREB13	CCGTCC-box	CCGTCC	28	6	+	Petroselinum hortense	Meristem specific activation
EfDREB14	MBS	CAACTG	232	6	+	Arabidopsis thaliana	Myb-binding site	MYB binding site involved in drought-inducibility
EfDREB14	TGACG-motif	TGACG	1629	5	+	Hordeum vulganaerobic induction	MeJA-responsiveness	cis-acting regulatory element involved in the MeJA-responsiveness
EfDREB14	W box	TTGACC	714	6	+	Arabidopsis thaliana	WRKY-binding site
EfDREB14	MYC	CATGTG	1496	6	+	Arabidopsis thaliana	MYC-binding site
EfDREB14	ARE	AAACCA	1181	6	+	Zea mays	anaerobic induction	cis-acting regulatory element essential for the anaerobic induction
EfDREB14	ARE	AAACCA	1400	6	+	Zea mays	anaerobic induction	cis-acting regulatory element essential for the anaerobic induction
EfDREB14	CCGTCC motif	CCGTCC	1717	6	+	Nicotiana tabacum	Meristem specific activation
EfDREB14	GCN4_motif	TGAGTCA	82	7	+	Oryza sativa	endosperm expression	cis-regulatory element involved in endosperm expression
EfDREB14	ABRE	CGCACGTGTC	1656	9	+	Hordeum vulganaerobic induction	abscisic acid responsiveness	cis-acting element involved in the abscisic acid responsiveness
EfDREB14	ABRE	ACGTG	1659	5	+	Arabidopsis thaliana	abscisic acid responsiveness	cis-acting element involved in the abscisic acid responsiveness
EfDREB14	ABRE	ACGTG	1691	5	+	Arabidopsis thaliana	abscisic acid responsiveness	cis-acting element involved in the abscisic acid responsiveness
EfDREB14	MYB	CAACCA	1363	6	+	Arabidopsis thaliana	Myb-binding site
EfDREB14	TCT-motif	TCTTAC	594	6	+	Arabidopsis thaliana	light responsiveness	part of a light responsive element
EfDREB14	CAT-box	GCCACT	1963	6	+	Arabidopsis thaliana	meristem expression	cis-acting regulatory element related to meristem expression
EfDREB14	GT1-motif	GGTTAA	10	6	+	Arabidopsis thaliana	light responsiveness	light responsive element
EfDREB14	CCGTCC-box	CCGTCC	1717	6	+	Petroselinum hortense	Meristem specific activation
EfDREB14	WUN-motif	CCATTTCAA	1666	9	+	Nicotiana glutinosa	Wound responsiveness
EfDREB14	Myb	CAACTG	232	6	+	Arabidopsis thaliana	Myb-binding site
EfDREB14	WRE3	CCACCT	1255	6	+	Pisum sativum	Wound responsiveness
EfDREB15	G-Box	CACGTT	134	6	+	Pisum sativum	light responsiveness	cis-acting regulatory element involved in light responsiveness
EfDREB15	G-Box	CACGTT	837	6	+	Pisum sativum	light responsiveness	cis-acting regulatory element involved in light responsiveness
EfDREB15	W box	TTGACC	56	6	+	Arabidopsis thaliana	WRKY-binding site
EfDREB15	W box	TTGACC	1527	6	+	Arabidopsis thaliana	WRKY-binding site
EfDREB15	W box	TTGACC	1743	6	+	Arabidopsis thaliana	WRKY-binding site
EfDREB15	ABRE3a	TACGTG	808	6	+	Zea mays	abscisic acid responsiveness
EfDREB15	LTR	CCGAAA	4	6	+	Hordeum vulganaerobic induction	low-temperature responsiveness	cis-acting element involved in low-temperature responsiveness
EfDREB15	Sp1	GGGCGG	1508	6	+	Oryza sativa	light responsiveness	light responsive element
EfDREB15	GATA-motif	GATAGGA	247	7	+	Arabidopsis thaliana	light responsiveness	part of a light responsive element
EfDREB15	ARE	AAACCA	338	6	+	Zea mays	anaerobic induction	cis-acting regulatory element essential for the anaerobic induction
EfDREB15	ARE	AAACCA	704	6	+	Zea mays	anaerobic induction	cis-acting regulatory element essential for the anaerobic induction
EfDREB15	ARE	AAACCA	1707	6	+	Zea mays	anaerobic induction	cis-acting regulatory element essential for the anaerobic induction
EfDREB15	MYC	CATGTG	199	6	+	Arabidopsis thaliana	MYC-binding site
EfDREB15	MYC	CATGTG	1096	6	+	Arabidopsis thaliana	MYC-binding site
EfDREB15	G-box	TACGTG	808	6	+	Arabidopsis thaliana	light responsiveness	cis-acting regulatory element involved in light responsiveness
EfDREB15	ABRE	ACGTG	230	5	+	Arabidopsis thaliana	abscisic acid responsiveness	cis-acting element involved in the abscisic acid responsiveness
EfDREB15	ABRE	CGTACGTGCA	782	9	+	Hordeum vulganaerobic induction	abscisic acid responsiveness	cis-acting element involved in the abscisic acid responsiveness
EfDREB15	ABRE	ACGTG	809	5	+	Arabidopsis thaliana	abscisic acid responsiveness	cis-acting element involved in the abscisic acid responsiveness
EfDREB15	MYB-like sequence	TAACCA	1382	6	+	Arabidopsis thaliana	Myb-binding site
EfDREB15	TGA-element	AACGAC	470	6	+	Brassica oleracea	auxin responsiveness	auxin-responsive element
EfDREB15	CGTCA-motif	CGTCA	491	5	+	Hordeum vulganaerobic induction	MeJA-responsiveness	cis-acting regulatory element involved in the MeJA-responsiveness
EfDREB15	CGTCA-motif	CGTCA	870	5	+	Hordeum vulganaerobic induction	MeJA-responsiveness	cis-acting regulatory element involved in the MeJA-responsiveness
EfDREB15	CGTCA-motif	CGTCA	1300	5	+	Hordeum vulganaerobic induction	MeJA-responsiveness	cis-acting regulatory element involved in the MeJA-responsiveness
EfDREB15	TCT-motif	TCTTAC	41	6	+	Arabidopsis thaliana	light responsiveness	part of a light responsive element
EfDREB15	MYB	TAACCA	1382	6	+	Arabidopsis thaliana	Myb-binding site
EfDREB16	G-box	CACGAC	346	6	+	Zea mays	light responsiveness	cis-acting regulatory element involved in light responsiveness
EfDREB16	G-box	CACGTC	1747	6	+	Zea mays	light responsiveness	cis-acting regulatory element involved in light responsiveness
EfDREB16	CCGTCC motif	CCGTCC	393	6	+	Nicotiana tabacum	Meristem specific activation
EfDREB16	Sp1	GGGCGG	1598	6	+	Oryza sativa	light responsiveness	light responsive element
EfDREB16	Sp1	GGGCGG	1605	6	+	Oryza sativa	light responsiveness	light responsive element
EfDREB16	Sp1	GGGCGG	1897	6	+	Oryza sativa	light responsiveness	light responsive element
EfDREB16	Sp1	GGGCGG	1991	6	+	Oryza sativa	light responsiveness	light responsive element
EfDREB16	TGACG-motif	TGACG	375	5	+	Hordeum vulganaerobic induction	MeJA-responsiveness	cis-acting regulatory element involved in the MeJA-responsiveness
EfDREB16	TGACG-motif	TGACG	595	5	+	Hordeum vulganaerobic induction	MeJA-responsiveness	cis-acting regulatory element involved in the MeJA-responsiveness
EfDREB16	TGACG-motif	TGACG	1459	5	+	Hordeum vulganaerobic induction	MeJA-responsiveness	cis-acting regulatory element involved in the MeJA-responsiveness
EfDREB16	G-Box	CACGTT	1680	6	+	Pisum sativum	light responsiveness	cis-acting regulatory element involved in light responsiveness
EfDREB16	ATC-motif	AGCTATCCA	1422	9	+	Arabidopsis thaliana	light responsiveness	part of a conserved DNA module involved in light responsiveness
EfDREB16	ERE	ATTTTAAA	183	8	+	Nicotiana glutinos	ethylene-responsive element
EfDREB16	MBSI	TTTTTACGGTTA	1089	11	+	Petunia hybrida	Myb-binding site	MYB binding site involved in flavonoid biosynthetic genes regulation
EfDREB16	W box	TTGACC	1098	6	+	Arabidopsis thaliana	WRKY-binding site
EfDREB16	W box	TTGACC	1685	6	+	Arabidopsis thaliana	WRKY-binding site
EfDREB16	MYB	CAACAG	736	6	+	Arabidopsis thaliana	Myb-binding site
EfDREB16	MYB	CAACCA	1169	6	+	Arabidopsis thaliana	Myb-binding site
EfDREB16	CCGTCC-box	CCGTCC	393	6	+	Petroselinum hortense	Meristem specific activation
EfDREB16	CGTCA-motif	CGTCA	413	5	+	Hordeum vulganaerobic induction	MeJA-responsiveness	cis-acting regulatory element involved in the MeJA-responsiveness
EfDREB16	CGTCA-motif	CGTCA	468	5	+	Hordeum vulganaerobic induction	MeJA-responsiveness	cis-acting regulatory element involved in the MeJA-responsiveness
EfDREB16	CGTCA-motif	CGTCA	475	5	+	Hordeum vulganaerobic induction	MeJA-responsiveness	cis-acting regulatory element involved in the MeJA-responsiveness
EfDREB16	CGTCA-motif	CGTCA	1319	5	+	Hordeum vulganaerobic induction	MeJA-responsiveness	cis-acting regulatory element involved in the MeJA-responsiveness
EfDREB16	CGTCA-motif	CGTCA	1749	5	+	Hordeum vulganaerobic induction	MeJA-responsiveness	cis-acting regulatory element involved in the MeJA-responsiveness
EfDREB16	CGTCA-motif	CGTCA	1792	5	+	Hordeum vulganaerobic induction	MeJA-responsiveness	cis-acting regulatory element involved in the MeJA-responsiveness
EfDREB16	WRE3	CCACCT	401	6	+	Pisum sativum	Wound responsiveness
EfDREB16	Myb-binding site	CAACAG	736	6	+	Nicotiana tabacum	Myb-binding site
EfDREB16	AE-box	AGAAACAA	1943	8	+	Arabidopsis thaliana	light responsiveness	part of a module for light response
EfDREB16	ABRE	ACGTG	728	5	+	Arabidopsis thaliana	abscisic acid responsiveness	cis-acting element involved in the abscisic acid responsiveness
EfDREB17	ABRE3a	TACGTG	1555	6	+	Zea mays	abscisic acid responsiveness
EfDREB17	ABRE3a	TACGTG	1698	6	+	Zea mays	abscisic acid responsiveness
EfDREB17	W box	TTGACC	1455	6	+	Arabidopsis thaliana	WRKY-binding site
EfDREB17	G-Box	CACGTT	934	6	+	Pisum sativum	light responsiveness	cis-acting regulatory element involved in light responsiveness
EfDREB17	TGACG-motif	TGACG	704	5	+	Hordeum vulganaerobic induction	MeJA-responsiveness	cis-acting regulatory element involved in the MeJA-responsiveness
EfDREB17	TGACG-motif	TGACG	1734	5	+	Hordeum vulganaerobic induction	MeJA-responsiveness	cis-acting regulatory element involved in the MeJA-responsiveness
EfDREB17	LTR	CCGAAA	869	6	+	Hordeum vulganaerobic induction	low-temperature responsiveness	cis-acting element involved in low-temperature responsiveness
EfDREB17	MBS	CAACTG	1	6	+	Arabidopsis thaliana	Myb-binding site	MYB binding site involved in drought-inducibility
EfDREB17	MYB recognition site	CCGTTG	1531	6	+	Arabidopsis thaliana	Myb-binding site
EfDREB17	CCGTCC motif	CCGTCC	1607	6	+	Nicotiana tabacum	Meristem specific activation
EfDREB17	CCGTCC motif	CCGTCC	1806	6	+	Nicotiana tabacum	Meristem specific activation
EfDREB17	CCGTCC motif	CCGTCC	1815	6	+	Nicotiana tabacum	Meristem specific activation
EfDREB17	G-box	CACGTC	1138	6	+	Zea mays	light responsiveness	cis-acting regulatory element involved in light responsiveness
EfDREB17	G-box	CACGTC	1216	6	+	Zea mays	light responsiveness	cis-acting regulatory element involved in light responsiveness
EfDREB17	G-box	TACGTG	1555	6	+	Arabidopsis thaliana	light responsiveness	cis-acting regulatory element involved in light responsiveness
EfDREB17	G-box	TACGTG	1698	6	+	Arabidopsis thaliana	light responsiveness	cis-acting regulatory element involved in light responsiveness
EfDREB17	MYC	CATGTG	266	6	+	Arabidopsis thaliana	MYC-binding site
EfDREB17	MYC	CATGTG	540	6	+	Arabidopsis thaliana	MYC-binding site
EfDREB17	MYC	CAATTG	910	6	+	Arabidopsis thaliana	MYC-binding site
EfDREB17	MYC	CATGTG	1314	6	+	Arabidopsis thaliana	MYC-binding site
EfDREB17	ARE	AAACCA	12	6	+	Zea mays	anaerobic induction	cis-acting regulatory element essential for the anaerobic induction
EfDREB17	Box 4	ATTAAT	332	6	+	Petroselinum crispum	light responsiveness	part of a conserved DNA module involved in light responsiveness
EfDREB17	Box 4	ATTAAT	919	6	+	Petroselinum crispum	light responsiveness	part of a conserved DNA module involved in light responsiveness
EfDREB17	ABRE	CGCACGTGTC	1025	9	+	Hordeum vulganaerobic induction	abscisic acid responsiveness	cis-acting element involved in the abscisic acid responsiveness
EfDREB17	ABRE	ACGTG	1028	5	+	Arabidopsis thaliana	abscisic acid responsiveness	cis-acting element involved in the abscisic acid responsiveness
EfDREB17	ABRE	CGCACGTGTC	1086	9	+	Hordeum vulganaerobic induction	abscisic acid responsiveness	cis-acting element involved in the abscisic acid responsiveness
EfDREB17	ABRE	ACGTG	1089	5	+	Arabidopsis thaliana	abscisic acid responsiveness	cis-acting element involved in the abscisic acid responsiveness
EfDREB17	ABRE	ACGTG	1174	5	+	Arabidopsis thaliana	abscisic acid responsiveness	cis-acting element involved in the abscisic acid responsiveness
EfDREB17	ABRE	CGCACGTGTC	1553	9	+	Hordeum vulganaerobic induction	abscisic acid responsiveness	cis-acting element involved in the abscisic acid responsiveness
EfDREB17	ABRE	TACGTGTC	1555	8	+	Oryza sativa	abscisic acid responsiveness	cis-acting element involved in the abscisic acid responsiveness
EfDREB17	ABRE	ACGTG	1556	5	+	Arabidopsis thaliana	abscisic acid responsiveness	cis-acting element involved in the abscisic acid responsiveness
EfDREB17	ABRE	GCCGCGTGGC	1673	9	+	Oryza sativa	abscisic acid responsiveness	cis-acting element involved in the abscisic acid responsiveness
EfDREB17	ABRE	ACGTG	1699	5	+	Arabidopsis thaliana	abscisic acid responsiveness	cis-acting element involved in the abscisic acid responsiveness
EfDREB17	DRE1	ACCGAGA	1594	7	+	Zea mays	DRE cis-acting element
EfDREB17	TGA-element	AACGAC	1328	6	+	Brassica oleracea	auxin responsiveness	auxin-responsive element
EfDREB17	Myb-binding site	CAACAG	482	6	+	Nicotiana tabacum	Myb-binding site
EfDREB17	Myb-binding site	CAACAG	624	6	+	Nicotiana tabacum	Myb-binding site
EfDREB17	WRE3	CCACCT	1859	6	+	Pisum sativum	Wound responsiveness
EfDREB17	ABRE4	CACGTA	1551	6	+	Zea mays	abscisic acid responsiveness
EfDREB17	Myb	CAACTG	1	6	+	Arabidopsis thaliana	Myb-binding site
EfDREB17	CGTCA-motif	CGTCA	282	5	+	Hordeum vulganaerobic induction	MeJA-responsiveness	cis-acting regulatory element involved in the MeJA-responsiveness
EfDREB17	CGTCA-motif	CGTCA	341	5	+	Hordeum vulganaerobic induction	MeJA-responsiveness	cis-acting regulatory element involved in the MeJA-responsiveness
EfDREB17	CGTCA-motif	CGTCA	1050	5	+	Hordeum vulganaerobic induction	MeJA-responsiveness	cis-acting regulatory element involved in the MeJA-responsiveness
EfDREB17	CCGTCC-box	CCGTCC	1607	6	+	Petroselinum hortense	Meristem specific activation
EfDREB17	CCGTCC-box	CCGTCC	1806	6	+	Petroselinum hortense	Meristem specific activation
EfDREB17	CCGTCC-box	CCGTCC	1815	6	+	Petroselinum hortense	Meristem specific activation
EfDREB17	CAT-box	GCCACT	300	6	+	Arabidopsis thaliana	meristem expression	cis-acting regulatory element related to meristem expression
EfDREB17	CAT-box	GCCACT	1687	6	+	Arabidopsis thaliana	meristem expression	cis-acting regulatory element related to meristem expression
EfDREB17	MYB	CAACAG	482	6	+	Arabidopsis thaliana	Myb-binding site
EfDREB17	MYB	CAACAG	624	6	+	Arabidopsis thaliana	Myb-binding site
EfDREB17	DRE core	GCCGAC	1939	6	+	Arabidopsis thaliana	DRE cis-acting element
EfDREB18	CGTCA-motif	CGTCA	1499	5	+	Hordeum vulganaerobic induction	MeJA-responsiveness	cis-acting regulatory element involved in the MeJA-responsiveness
EfDREB18	WRE3	CCACCT	28	6	+	Pisum sativum	Wound responsiveness
EfDREB18	WRE3	CCACCT	1805	6	+	Pisum sativum	Wound responsiveness
EfDREB18	TCCC-motif	TCTCCCT	1837	7	+	Spinacia oleracea	light responsiveness	part of a light responsive element
EfDREB18	MYB	TAACCA	1231	6	+	Arabidopsis thaliana	Myb-binding site
EfDREB18	CAT-box	GCCACT	1811	6	+	Arabidopsis thaliana	meristem expression	cis-acting regulatory element related to meristem expression
EfDREB18	MYB-like sequence	TAACCA	1231	6	+	Arabidopsis thaliana	Myb-binding site
EfDREB18	G-box	CACGTC	1785	6	+	Zea mays	light responsiveness	cis-acting regulatory element involved in light responsiveness
EfDREB18	TCA-element	CCATCTTTTT	529	9	+	Nicotiana tabacum	salicylic acid responsiveness	cis-acting element involved in salicylic acid responsiveness
EfDREB19	MYC	CATGTG	118	6	+	Arabidopsis thaliana	MYC-binding site
EfDREB19	MYC	CATGTG	291	6	+	Arabidopsis thaliana	MYC-binding site
EfDREB19	G-box	CACGTC	1484	6	+	Zea mays	light responsiveness	cis-acting regulatory element involved in light responsiveness
EfDREB19	W box	TTGACC	957	6	+	Arabidopsis thaliana	WRKY-binding site
EfDREB19	ERE	ATTTCATA	433	8	+	Nicotiana glutinos	ethylene-responsive element
EfDREB19	LTR	CCGAAA	1018	6	+	Hordeum vulganaerobic induction	low-temperature responsiveness	cis-acting element involved in low-temperature responsiveness
EfDREB19	TGACG-motif	TGACG	137	5	+	Hordeum vulganaerobic induction	MeJA-responsiveness	cis-acting regulatory element involved in the MeJA-responsiveness
EfDREB19	TGACG-motif	TGACG	1260	5	+	Hordeum vulganaerobic induction	MeJA-responsiveness	cis-acting regulatory element involved in the MeJA-responsiveness
EfDREB19	ABRE4	CACGTA	1343	6	+	Zea mays	abscisic acid responsiveness
EfDREB19	DRE core	GCCGAC	38	6	+	Arabidopsis thaliana	DRE cis-acting element
EfDREB19	MYB	CAACCA	263	6	+	Arabidopsis thaliana	Myb-binding site
EfDREB19	MYB	CAACCA	1733	6	+	Arabidopsis thaliana	Myb-binding site
EfDREB19	CAT-box	GCCACT	1641	6	+	Arabidopsis thaliana	meristem expression	cis-acting regulatory element related to meristem expression
EfDREB19	CAT-box	GCCACT	1746	6	+	Arabidopsis thaliana	meristem expression	cis-acting regulatory element related to meristem expression
EfDREB19	ABRE	ACGTG	20	5	+	Arabidopsis thaliana	abscisic acid responsiveness	cis-acting element involved in the abscisic acid responsiveness
EfDREB19	ABRE	ACGTG	1909	5	+	Arabidopsis thaliana	abscisic acid responsiveness	cis-acting element involved in the abscisic acid responsiveness
EfDREB19	TGA-element	AACGAC	568	6	+	Brassica oleracea	auxin responsiveness	auxin-responsive element
EfDREB2	GA-motif	ATAGATAA	1290	8	+	Arabidopsis thaliana	light responsiveness	part of a light responsive element
EfDREB2	Myb	TAACTG	1298	6	+	Arabidopsis thaliana	Myb-binding site
EfDREB2	CAT-box	GCCACT	789	6	+	Arabidopsis thaliana	meristem expression	cis-acting regulatory element related to meristem expression
EfDREB2	GT1-motif	GGTTAAT	215	7	+	Avena sativa	light responsiveness	light responsive element
EfDREB2	MYB	TAACCA	1020	6	+	Arabidopsis thaliana	Myb-binding site
EfDREB2	MYB	TAACCA	1926	6	+	Arabidopsis thaliana	Myb-binding site
EfDREB2	Box 4	ATTAAT	984	6	+	Petroselinum crispum	light responsiveness	part of a conserved DNA module involved in light responsiveness
EfDREB2	MRE	AACCTAA	879	7	+	Petroselinum crispum	light responsiveness	MYB binding site involved in light responsiveness
EfDREB2	MYB-like sequence	TAACCA	1020	6	+	Arabidopsis thaliana	Myb-binding site
EfDREB2	MYB-like sequence	TAACCA	1926	6	+	Arabidopsis thaliana	Myb-binding site
EfDREB2	GATA-motif	AAGGATAAGG	1732	9	+	Solanum tuberosum	light responsiveness	part of a light responsive element
EfDREB2	MYC	CATGTG	1662	6	+	Arabidopsis thaliana	MYC-binding site
EfDREB2	MYC	CATTTG	1849	6	+	Arabidopsis thaliana	MYC-binding site
EfDREB2	ARE	AAACCA	979	6	+	Zea mays	anaerobic induction	cis-acting regulatory element essential for the anaerobic induction
EfDREB2	ARE	AAACCA	993	6	+	Zea mays	anaerobic induction	cis-acting regulatory element essential for the anaerobic induction
EfDREB2	ARE	AAACCA	1541	6	+	Zea mays	anaerobic induction	cis-acting regulatory element essential for the anaerobic induction
EfDREB2	AuxRR-core	GGTCCAT	1350	7	+	Nicotiana tabacum	auxin responsiveness	cis-acting regulatory element involved in auxin responsiveness
EfDREB2	TGACG-motif	TGACG	906	5	+	Hordeum vulganaerobic induction	MeJA-responsiveness	cis-acting regulatory element involved in the MeJA-responsiveness
EfDREB20	LTR	CCGAAA	1223	6	+	Hordeum vulganaerobic induction	low-temperature responsiveness	cis-acting element involved in low-temperature responsiveness
EfDREB20	Sp1	GGGCGG	1107	6	+	Oryza sativa	light responsiveness	light responsive element
EfDREB20	Sp1	GGGCGG	1140	6	+	Oryza sativa	light responsiveness	light responsive element
EfDREB20	TGACG-motif	TGACG	425	5	+	Hordeum vulganaerobic induction	MeJA-responsiveness	cis-acting regulatory element involved in the MeJA-responsiveness
EfDREB20	TGACG-motif	TGACG	845	5	+	Hordeum vulganaerobic induction	MeJA-responsiveness	cis-acting regulatory element involved in the MeJA-responsiveness
EfDREB20	TGACG-motif	TGACG	1908	5	+	Hordeum vulganaerobic induction	MeJA-responsiveness	cis-acting regulatory element involved in the MeJA-responsiveness
EfDREB20	G-Box	CACGTT	275	6	+	Pisum sativum	light responsiveness	cis-acting regulatory element involved in light responsiveness
EfDREB20	G-Box	CACGTG	809	6	+	Pisum sativum	light responsiveness	cis-acting regulatory element involved in light responsiveness
EfDREB20	W box	TTGACC	304	6	+	Arabidopsis thaliana	WRKY-binding site
EfDREB20	MYC	CAATTG	524	6	+	Arabidopsis thaliana	MYC-binding site
EfDREB20	MYC	CATTTG	1930	6	+	Arabidopsis thaliana	MYC-binding site
EfDREB20	G-box	CACGAC	138	6	+	Zea mays	light responsiveness	cis-acting regulatory element involved in light responsiveness
EfDREB20	G-box	CACGAC	768	6	+	Zea mays	light responsiveness	cis-acting regulatory element involved in light responsiveness
EfDREB20	G-box	CACGTG	809	6	+	Arabidopsis thaliana	light responsiveness	cis-acting regulatory element involved in light responsiveness
EfDREB20	CCGTCC motif	CCGTCC	957	6	+	Nicotiana tabacum	Meristem specific activation
EfDREB20	CCGTCC motif	CCGTCC	1052	6	+	Nicotiana tabacum	Meristem specific activation
EfDREB20	Myb-binding site	CAACAG	509	6	+	Nicotiana tabacum	Myb-binding site
EfDREB20	ABRE	CGCACGTGTC	807	9	+	Hordeum vulganaerobic induction	abscisic acid responsiveness	cis-acting element involved in the abscisic acid responsiveness
EfDREB20	ABRE	CACGTG	809	6	+	Arabidopsis thaliana	abscisic acid responsiveness	cis-acting element involved in the abscisic acid responsiveness
EfDREB20	ABRE	ACGTG	810	5	+	Arabidopsis thaliana	abscisic acid responsiveness	cis-acting element involved in the abscisic acid responsiveness
EfDREB20	ABRE	ACGTG	1377	5	+	Arabidopsis thaliana	abscisic acid responsiveness	cis-acting element involved in the abscisic acid responsiveness
EfDREB20	ABRE	ACGTG	1910	5	+	Arabidopsis thaliana	abscisic acid responsiveness	cis-acting element involved in the abscisic acid responsiveness
EfDREB20	Box 4	ATTAAT	666	6	+	Petroselinum crispum	light responsiveness	part of a conserved DNA module involved in light responsiveness
EfDREB20	CCAAT-box	CAACGG	1331	6	+	Hordeum vulganaerobic induction	Myb-binding site	MYBHv1 binding site
EfDREB20	MYB	CAACAG	509	6	+	Arabidopsis thaliana	Myb-binding site
EfDREB20	GT1-motif	GGTTAA	1176	6	+	Arabidopsis thaliana	light responsiveness	light responsive element
EfDREB20	Myb	TAACTG	1460	6	+	Arabidopsis thaliana	Myb-binding site
EfDREB20	Myb	TAACTG	1484	6	+	Arabidopsis thaliana	Myb-binding site
EfDREB20	CGTCA-motif	CGTCA	1122	5	+	Hordeum vulganaerobic induction	MeJA-responsiveness	cis-acting regulatory element involved in the MeJA-responsiveness
EfDREB20	CCGTCC-box	CCGTCC	957	6	+	Petroselinum hortense	Meristem specific activation
EfDREB20	CCGTCC-box	CCGTCC	1052	6	+	Petroselinum hortense	Meristem specific activation
EfDREB20	TCCC-motif	TCTCCCT	555	7	+	Spinacia oleracea	light responsiveness	part of a light responsive element
EfDREB21	ABRE	ACGTG	984	5	+	Arabidopsis thaliana	abscisic acid responsiveness	cis-acting element involved in the abscisic acid responsiveness
EfDREB21	ABRE	ACGTG	1052	5	+	Arabidopsis thaliana	abscisic acid responsiveness	cis-acting element involved in the abscisic acid responsiveness
EfDREB21	Myb	TAACTG	1093	6	+	Arabidopsis thaliana	Myb-binding site
EfDREB21	CGTCA-motif	CGTCA	792	5	+	Hordeum vulganaerobic induction	MeJA-responsiveness	cis-acting regulatory element involved in the MeJA-responsiveness
EfDREB21	CGTCA-motif	CGTCA	1250	5	+	Hordeum vulganaerobic induction	MeJA-responsiveness	cis-acting regulatory element involved in the MeJA-responsiveness
EfDREB21	CGTCA-motif	CGTCA	1459	5	+	Hordeum vulganaerobic induction	MeJA-responsiveness	cis-acting regulatory element involved in the MeJA-responsiveness
EfDREB21	ABRE4	CACGTA	1118	6	+	Zea mays	abscisic acid responsiveness
EfDREB21	WRE3	CCACCT	1419	6	+	Pisum sativum	Wound responsiveness
EfDREB21	TGACG-motif	TGACG	789	5	+	Hordeum vulganaerobic induction	MeJA-responsiveness	cis-acting regulatory element involved in the MeJA-responsiveness
EfDREB21	TGACG-motif	TGACG	1650	5	+	Hordeum vulganaerobic induction	MeJA-responsiveness	cis-acting regulatory element involved in the MeJA-responsiveness
EfDREB21	ABRE3a	TACGTG	983	6	+	Zea mays	abscisic acid responsiveness
EfDREB21	ARE	AAACCA	4	6	+	Zea mays	anaerobic induction	cis-acting regulatory element essential for the anaerobic induction
EfDREB21	MYC	CATTTG	112	6	+	Arabidopsis thaliana	MYC-binding site
EfDREB21	MYC	CATGTG	657	6	+	Arabidopsis thaliana	MYC-binding site
EfDREB21	MYC	CAATTG	907	6	+	Arabidopsis thaliana	MYC-binding site
EfDREB21	G-box	TACGTG	983	6	+	Arabidopsis thaliana	light responsiveness	cis-acting regulatory element involved in light responsiveness
EfDREB21	TCA-element	TCAGAAGAGG	1520	9	+	Brassica oleracea	salicylic acid responsiveness	cis-acting element involved in salicylic acid responsiveness
EfDREB22	MYB	TAACCA	468	6	+	Arabidopsis thaliana	Myb-binding site
EfDREB22	CAT-box	GCCACT	1850	6	+	Arabidopsis thaliana	meristem expression	cis-acting regulatory element related to meristem expression
EfDREB22	Myb	CAACTG	142	6	+	Arabidopsis thaliana	Myb-binding site
EfDREB22	CGTCA-motif	CGTCA	770	5	+	Hordeum vulganaerobic induction	MeJA-responsiveness	cis-acting regulatory element involved in the MeJA-responsiveness
EfDREB22	CGTCA-motif	CGTCA	1947	5	+	Hordeum vulganaerobic induction	MeJA-responsiveness	cis-acting regulatory element involved in the MeJA-responsiveness
EfDREB22	CCGTCC-box	CCGTCC	689	6	+	Petroselinum hortense	Meristem specific activation
EfDREB22	WRE3	CCACCT	492	6	+	Pisum sativum	Wound responsiveness
EfDREB22	WRE3	CCACCT	1781	6	+	Pisum sativum	Wound responsiveness
EfDREB22	AE-box	AGAAACAA	1525	8	+	Arabidopsis thaliana	light responsiveness	part of a module for light response
EfDREB22	MYB-like sequence	TAACCA	468	6	+	Arabidopsis thaliana	Myb-binding site
EfDREB22	MYC	CATGTG	130	6	+	Arabidopsis thaliana	MYC-binding site
EfDREB22	TATC-box	TATCCCA	1268	7	+	Oryza sativa	gibberellin-responsiveness	cis-acting element involved in gibberellin-responsiveness
EfDREB22	ARE	AAACCA	248	6	+	Zea mays	anaerobic induction	cis-acting regulatory element essential for the anaerobic induction
EfDREB22	ARE	AAACCA	1388	6	+	Zea mays	anaerobic induction	cis-acting regulatory element essential for the anaerobic induction
EfDREB22	G-box	CACGAC	700	6	+	Zea mays	light responsiveness	cis-acting regulatory element involved in light responsiveness
EfDREB22	GATA-motif	GATAGGG	412	7	+	Pisum sativum	light responsiveness	part of a light responsive element
EfDREB22	CCGTCC motif	CCGTCC	689	6	+	Nicotiana tabacum	Meristem specific activation
EfDREB22	MBS	CAACTG	142	6	+	Arabidopsis thaliana	Myb-binding site	MYB binding site involved in drought-inducibility
EfDREB22	TGACG-motif	TGACG	1865	5	+	Hordeum vulganaerobic induction	MeJA-responsiveness	cis-acting regulatory element involved in the MeJA-responsiveness
EfDREB22	AuxRR-core	GGTCCAT	552	7	+	Nicotiana tabacum	auxin responsiveness	cis-acting regulatory element involved in auxin responsiveness
EfDREB22	G-Box	TCCACATGGCA	847	10	+	Triticum aestivum	light responsiveness	cis-acting regulatory element involved in light responsiveness
EfDREB22	G-Box	CACGTT	1609	6	+	Pisum sativum	light responsiveness	cis-acting regulatory element involved in light responsiveness
EfDREB22	W box	TTGACC	1667	6	+	Arabidopsis thaliana	WRKY-binding site
EfDREB23	ABRE	ACGTG	350	5	+	Arabidopsis thaliana	abscisic acid responsiveness	cis-acting element involved in the abscisic acid responsiveness
EfDREB23	ABRE	ACGTG	373	5	+	Arabidopsis thaliana	abscisic acid responsiveness	cis-acting element involved in the abscisic acid responsiveness
EfDREB23	ABRE	ACGTG	1324	5	+	Arabidopsis thaliana	abscisic acid responsiveness	cis-acting element involved in the abscisic acid responsiveness
EfDREB23	ABRE	ACGTG	1355	5	+	Arabidopsis thaliana	abscisic acid responsiveness	cis-acting element involved in the abscisic acid responsiveness
EfDREB23	AE-box	AGAAACAA	1638	8	+	Arabidopsis thaliana	light responsiveness	part of a module for light response
EfDREB23	Myb-binding site	CAACAG	898	6	+	Nicotiana tabacum	Myb-binding site
EfDREB23	Myb-binding site	CAACAG	1959	6	+	Nicotiana tabacum	Myb-binding site
EfDREB23	MYB-like sequence	TAACCA	1606	6	+	Arabidopsis thaliana	Myb-binding site
EfDREB23	CGTCA-motif	CGTCA	1135	5	+	Hordeum vulganaerobic induction	MeJA-responsiveness	cis-acting regulatory element involved in the MeJA-responsiveness
EfDREB23	ABRE4	CACGTA	406	6	+	Zea mays	abscisic acid responsiveness
EfDREB23	WRE3	CCACCT	1839	6	+	Pisum sativum	Wound responsiveness
EfDREB23	TCCC-motif	TCTCCCT	1782	7	+	Spinacia oleracea	light responsiveness	part of a light responsive element
EfDREB23	MYB	CAACAG	898	6	+	Arabidopsis thaliana	Myb-binding site
EfDREB23	MYB	TAACCA	1606	6	+	Arabidopsis thaliana	Myb-binding site
EfDREB23	MYB	CAACAG	1959	6	+	Arabidopsis thaliana	Myb-binding site
EfDREB23	CAT-box	GCCACT	1856	6	+	Arabidopsis thaliana	meristem expression	cis-acting regulatory element related to meristem expression
EfDREB23	AuxRR-core	GGTCCAT	820	7	+	Nicotiana tabacum	auxin responsiveness	cis-acting regulatory element involved in auxin responsiveness
EfDREB23	ABRE3a	TACGTG	349	6	+	Zea mays	abscisic acid responsiveness
EfDREB23	CARE	CAACTCCC	1021	8	+	Oryza sativa	Canaerobic induction
EfDREB23	LTR	CCGAAA	104	6	+	Hordeum vulganaerobic induction	low-temperature responsiveness	cis-acting element involved in low-temperature responsiveness
EfDREB23	Sp1	GGGCGG	640	6	+	Oryza sativa	light responsiveness	light responsive element
EfDREB23	TGACG-motif	TGACG	827	5	+	Hordeum vulganaerobic induction	MeJA-responsiveness	cis-acting regulatory element involved in the MeJA-responsiveness
EfDREB23	TGACG-motif	TGACG	951	5	+	Hordeum vulganaerobic induction	MeJA-responsiveness	cis-acting regulatory element involved in the MeJA-responsiveness
EfDREB23	TGACG-motif	TGACG	1353	5	+	Hordeum vulganaerobic induction	MeJA-responsiveness	cis-acting regulatory element involved in the MeJA-responsiveness
EfDREB23	TGACG-motif	TGACG	1752	5	+	Hordeum vulganaerobic induction	MeJA-responsiveness	cis-acting regulatory element involved in the MeJA-responsiveness
EfDREB23	G-box	TACGTG	349	6	+	Arabidopsis thaliana	light responsiveness	cis-acting regulatory element involved in light responsiveness
EfDREB23	G-box	CACGTC	1778	6	+	Zea mays	light responsiveness	cis-acting regulatory element involved in light responsiveness
EfDREB24	MYC	CATGTG	826	6	+	Arabidopsis thaliana	MYC-binding site
EfDREB24	ARE	AAACCA	5	6	+	Zea mays	anaerobic induction	cis-acting regulatory element essential for the anaerobic induction
EfDREB24	G-box	CACGAC	1014	6	+	Zea mays	light responsiveness	cis-acting regulatory element involved in light responsiveness
EfDREB24	G-box	CACGTC	1156	6	+	Zea mays	light responsiveness	cis-acting regulatory element involved in light responsiveness
EfDREB24	MBS	CAACTG	1600	6	+	Arabidopsis thaliana	Myb-binding site	MYB binding site involved in drought-inducibility
EfDREB24	MYB recognition site	CCGTTG	792	6	+	Arabidopsis thaliana	Myb-binding site
EfDREB24	LTR	CCGAAA	925	6	+	Hordeum vulganaerobic induction	low-temperature responsiveness	cis-acting element involved in low-temperature responsiveness
EfDREB24	ATC-motif	TGCTATCCG	286	9	+	Zea mays	light responsiveness	part of a conserved DNA module involved in light responsiveness
EfDREB24	MYB	CAACAG	853	6	+	Arabidopsis thaliana	Myb-binding site
EfDREB24	MYB	CAACCA	983	6	+	Arabidopsis thaliana	Myb-binding site
EfDREB24	CGTCA-motif	CGTCA	1119	5	+	Hordeum vulganaerobic induction	MeJA-responsiveness	cis-acting regulatory element involved in the MeJA-responsiveness
EfDREB24	CGTCA-motif	CGTCA	1127	5	+	Hordeum vulganaerobic induction	MeJA-responsiveness	cis-acting regulatory element involved in the MeJA-responsiveness
EfDREB24	CGTCA-motif	CGTCA	1178	5	+	Hordeum vulganaerobic induction	MeJA-responsiveness	cis-acting regulatory element involved in the MeJA-responsiveness
EfDREB24	CGTCA-motif	CGTCA	1203	5	+	Hordeum vulganaerobic induction	MeJA-responsiveness	cis-acting regulatory element involved in the MeJA-responsiveness
EfDREB24	3-AF1 binding site	TAAGAGAGGAA	607	10	+	Solanum tuberosum	light responsiveness	light responsive element
EfDREB24	Myb	CAACTG	1600	6	+	Arabidopsis thaliana	Myb-binding site
EfDREB24	WRE3	CCACCT	1589	6	+	Pisum sativum	Wound responsiveness
EfDREB24	Myb-binding site	CAACAG	853	6	+	Nicotiana tabacum	Myb-binding site
EfDREB24	Box 4	ATTAAT	154	6	+	Petroselinum crispum	light responsiveness	part of a conserved DNA module involved in light responsiveness
EfDREB25	Myb	TAACTG	1727	6	+	Arabidopsis thaliana	Myb-binding site
EfDREB25	CCGTCC-box	CCGTCC	802	6	+	Petroselinum hortense	Meristem specific activation
EfDREB25	CCGTCC-box	CCGTCC	1876	6	+	Petroselinum hortense	Meristem specific activation
EfDREB25	CGTCA-motif	CGTCA	1226	5	+	Hordeum vulganaerobic induction	MeJA-responsiveness	cis-acting regulatory element involved in the MeJA-responsiveness
EfDREB25	CGTCA-motif	CGTCA	1892	5	+	Hordeum vulganaerobic induction	MeJA-responsiveness	cis-acting regulatory element involved in the MeJA-responsiveness
EfDREB25	CGTCA-motif	CGTCA	1918	5	+	Hordeum vulganaerobic induction	MeJA-responsiveness	cis-acting regulatory element involved in the MeJA-responsiveness
EfDREB25	TCCC-motif	TCTCCCT	219	7	+	Spinacia oleracea	light responsiveness	part of a light responsive element
EfDREB25	TCCC-motif	TCTCCCT	232	7	+	Spinacia oleracea	light responsiveness	part of a light responsive element
EfDREB25	TCCC-motif	TCTCCCT	577	7	+	Spinacia oleracea	light responsiveness	part of a light responsive element
EfDREB25	TCCC-motif	TCTCCCT	1668	7	+	Spinacia oleracea	light responsiveness	part of a light responsive element
EfDREB25	MYB	CAACAG	1609	6	+	Arabidopsis thaliana	Myb-binding site
EfDREB25	MYB	TAACCA	1738	6	+	Arabidopsis thaliana	Myb-binding site
EfDREB25	MYB	CAACAG	1959	6	+	Arabidopsis thaliana	Myb-binding site
EfDREB25	GT1-motif	GGTTAAT	690	7	+	Avena sativa	light responsiveness	light responsive element
EfDREB25	CAT-box	GCCACT	491	6	+	Arabidopsis thaliana	meristem expression	cis-acting regulatory element related to meristem expression
EfDREB25	Box 4	ATTAAT	91	6	+	Petroselinum crispum	light responsiveness	part of a conserved DNA module involved in light responsiveness
EfDREB25	ABRE	ACGTG	1137	5	+	Arabidopsis thaliana	abscisic acid responsiveness	cis-acting element involved in the abscisic acid responsiveness
EfDREB25	ABRE	ACGTG	1412	5	+	Arabidopsis thaliana	abscisic acid responsiveness	cis-acting element involved in the abscisic acid responsiveness
EfDREB25	Myb-binding site	CAACAG	1609	6	+	Nicotiana tabacum	Myb-binding site
EfDREB25	Myb-binding site	CAACAG	1959	6	+	Nicotiana tabacum	Myb-binding site
EfDREB25	MYB-like sequence	TAACCA	1738	6	+	Arabidopsis thaliana	Myb-binding site
EfDREB25	CCGTCC motif	CCGTCC	802	6	+	Nicotiana tabacum	Meristem specific activation
EfDREB25	CCGTCC motif	CCGTCC	1876	6	+	Nicotiana tabacum	Meristem specific activation
EfDREB25	MYC	CATGTG	417	6	+	Arabidopsis thaliana	MYC-binding site
EfDREB25	MYC	CATGTG	678	6	+	Arabidopsis thaliana	MYC-binding site
EfDREB25	G-box	TACGTG	1411	6	+	Arabidopsis thaliana	light responsiveness	cis-acting regulatory element involved in light responsiveness
EfDREB25	ABRE3a	TACGTG	1411	6	+	Zea mays	abscisic acid responsiveness
EfDREB25	TGACG-motif	TGACG	1135	5	+	Hordeum vulganaerobic induction	MeJA-responsiveness	cis-acting regulatory element involved in the MeJA-responsiveness
EfDREB25	LTR	CCGAAA	112	6	+	Hordeum vulganaerobic induction	low-temperature responsiveness	cis-acting element involved in low-temperature responsiveness
EfDREB26	Myb	TAACTG	498	6	+	Arabidopsis thaliana	Myb-binding site
EfDREB26	Myb	TAACTG	1242	6	+	Arabidopsis thaliana	Myb-binding site
EfDREB26	CGTCA-motif	CGTCA	1955	5	+	Hordeum vulganaerobic induction	MeJA-responsiveness	cis-acting regulatory element involved in the MeJA-responsiveness
EfDREB26	MYB	CAACAG	1802	6	+	Arabidopsis thaliana	Myb-binding site
EfDREB26	ABRE	ACGTG	169	5	+	Arabidopsis thaliana	abscisic acid responsiveness	cis-acting element involved in the abscisic acid responsiveness
EfDREB26	ABRE	CACGTG	871	6	+	Arabidopsis thaliana	abscisic acid responsiveness	cis-acting element involved in the abscisic acid responsiveness
EfDREB26	ABRE	ACGTG	872	5	+	Arabidopsis thaliana	abscisic acid responsiveness	cis-acting element involved in the abscisic acid responsiveness
EfDREB26	ABRE	GACACGTGGC	1723	9	+	Triticum aestivum	abscisic acid responsiveness	cis-acting element involved in the abscisic acid responsiveness
EfDREB26	ABRE	ACGTG	1726	5	+	Arabidopsis thaliana	abscisic acid responsiveness	cis-acting element involved in the abscisic acid responsiveness
EfDREB26	Box 4	ATTAAT	225	6	+	Petroselinum crispum	light responsiveness	part of a conserved DNA module involved in light responsiveness
EfDREB26	Myb-binding site	CAACAG	1802	6	+	Nicotiana tabacum	Myb-binding site
EfDREB26	TGA-element	AACGAC	373	6	+	Brassica oleracea	auxin responsiveness	auxin-responsive element
EfDREB26	ARE	AAACCA	661	6	+	Zea mays	anaerobic induction	cis-acting regulatory element essential for the anaerobic induction
EfDREB26	ARE	AAACCA	1355	6	+	Zea mays	anaerobic induction	cis-acting regulatory element essential for the anaerobic induction
EfDREB26	ARE	AAACCA	1525	6	+	Zea mays	anaerobic induction	cis-acting regulatory element essential for the anaerobic induction
EfDREB26	MYC	CATTTG	243	6	+	Arabidopsis thaliana	MYC-binding site
EfDREB26	MYC	CATTTG	424	6	+	Arabidopsis thaliana	MYC-binding site
EfDREB26	MYC	CAATTG	922	6	+	Arabidopsis thaliana	MYC-binding site
EfDREB26	MYC	CAATTG	960	6	+	Arabidopsis thaliana	MYC-binding site
EfDREB26	G-box	CACGTG	871	6	+	Arabidopsis thaliana	light responsiveness	cis-acting regulatory element involved in light responsiveness
EfDREB26	G-box	CAGACGTGGCA	1723	10	+	Nicotiana plumbaginifolia	light responsiveness	cis-acting regulatory element involved in light responsiveness
EfDREB26	G-box	ACACGTGGC	1724	9	+	Brassica napus	light responsiveness	cis-acting regulatory element involved in light responsiveness
EfDREB26	G-Box	CACGTG	871	6	+	Pisum sativum	light responsiveness	cis-acting regulatory element involved in light responsiveness
EfDREB26	W box	TTGACC	266	6	+	Arabidopsis thaliana	WRKY-binding site
EfDREB26	MYB recognition site	CCGTTG	52	6	+	Arabidopsis thaliana	Myb-binding site
EfDREB26	MYB recognition site	CCGTTG	1670	6	+	Arabidopsis thaliana	Myb-binding site
EfDREB26	TGACG-motif	TGACG	167	5	+	Hordeum vulganaerobic induction	MeJA-responsiveness	cis-acting regulatory element involved in the MeJA-responsiveness
EfDREB26	TGACG-motif	TGACG	823	5	+	Hordeum vulganaerobic induction	MeJA-responsiveness	cis-acting regulatory element involved in the MeJA-responsiveness
EfDREB26	TGACG-motif	TGACG	1784	5	+	Hordeum vulganaerobic induction	MeJA-responsiveness	cis-acting regulatory element involved in the MeJA-responsiveness
EfDREB27	CCGTCC-box	CCGTCC	160	6	+	Petroselinum hortense	Meristem specific activation
EfDREB27	CGTCA-motif	CGTCA	536	5	+	Hordeum vulganaerobic induction	MeJA-responsiveness	cis-acting regulatory element involved in the MeJA-responsiveness
EfDREB27	TCT-motif	TCTTAC	1041	6	+	Arabidopsis thaliana	light responsiveness	part of a light responsive element
EfDREB27	CCAAT-box	CAACGG	1911	6	+	Hordeum vulganaerobic induction	Myb-binding site	MYBHv1 binding site
EfDREB27	MYB	CAACAG	1252	6	+	Arabidopsis thaliana	Myb-binding site
EfDREB27	MYB	TAACCA	1609	6	+	Arabidopsis thaliana	Myb-binding site
EfDREB27	ABRE	ACGTG	204	5	+	Arabidopsis thaliana	abscisic acid responsiveness	cis-acting element involved in the abscisic acid responsiveness
EfDREB27	ABRE	AACCCGG	456	7	+	Arabidopsis thaliana	abscisic acid responsiveness	cis-acting element involved in the abscisic acid responsiveness
EfDREB27	ABRE	ACGTG	700	5	+	Arabidopsis thaliana	abscisic acid responsiveness	cis-acting element involved in the abscisic acid responsiveness
EfDREB27	MYB-like sequence	TAACCA	1609	6	+	Arabidopsis thaliana	Myb-binding site
EfDREB27	Myb-binding site	CAACAG	1252	6	+	Nicotiana tabacum	Myb-binding site
EfDREB27	CCGTCC motif	CCGTCC	160	6	+	Nicotiana tabacum	Meristem specific activation
EfDREB27	G-box	CACGAC	539	6	+	Zea mays	light responsiveness	cis-acting regulatory element involved in light responsiveness
EfDREB27	G-box	TACGTG	699	6	+	Arabidopsis thaliana	light responsiveness	cis-acting regulatory element involved in light responsiveness
EfDREB27	ARE	AAACCA	1360	6	+	Zea mays	anaerobic induction	cis-acting regulatory element essential for the anaerobic induction
EfDREB27	MYC	CATTTG	1071	6	+	Arabidopsis thaliana	MYC-binding site
EfDREB27	MYC	CATGTG	1616	6	+	Arabidopsis thaliana	MYC-binding site
EfDREB27	ABRE3a	TACGTG	699	6	+	Zea mays	abscisic acid responsiveness
EfDREB27	TCA	TCATCTTCAT	130	9	+	Pisum sativum	salicylic acid responsiveness
EfDREB27	TGACG-motif	TGACG	202	5	+	Hordeum vulganaerobic induction	MeJA-responsiveness	cis-acting regulatory element involved in the MeJA-responsiveness
EfDREB27	TGACG-motif	TGACG	1626	5	+	Hordeum vulganaerobic induction	MeJA-responsiveness	cis-acting regulatory element involved in the MeJA-responsiveness
EfDREB28	G-box	CACGTC	1883	6	+	Zea mays	light responsiveness	cis-acting regulatory element involved in light responsiveness
EfDREB28	MYC	CATGTG	414	6	+	Arabidopsis thaliana	MYC-binding site
EfDREB28	MYC	CATGTG	919	6	+	Arabidopsis thaliana	MYC-binding site
EfDREB28	MYC	CATTTG	965	6	+	Arabidopsis thaliana	MYC-binding site
EfDREB28	MYC	CATGTG	1872	6	+	Arabidopsis thaliana	MYC-binding site
EfDREB28	ARE	AAACCA	1552	6	+	Zea mays	anaerobic induction	cis-acting regulatory element essential for the anaerobic induction
EfDREB28	CCGTCC motif	CCGTCC	1890	6	+	Nicotiana tabacum	Meristem specific activation
EfDREB28	TGACG-motif	TGACG	330	5	+	Hordeum vulganaerobic induction	MeJA-responsiveness	cis-acting regulatory element involved in the MeJA-responsiveness
EfDREB28	TGACG-motif	TGACG	1953	5	+	Hordeum vulganaerobic induction	MeJA-responsiveness	cis-acting regulatory element involved in the MeJA-responsiveness
EfDREB28	LTR	CCGAAA	1189	6	+	Hordeum vulganaerobic induction	low-temperature responsiveness	cis-acting element involved in low-temperature responsiveness
EfDREB28	Sp1	GGGCGG	740	6	+	Oryza sativa	light responsiveness	light responsive element
EfDREB28	Sp1	GGGCGG	765	6	+	Oryza sativa	light responsiveness	light responsive element
EfDREB28	Sp1	GGGCGG	773	6	+	Oryza sativa	light responsiveness	light responsive element
EfDREB28	Sp1	GGGCGG	885	6	+	Oryza sativa	light responsiveness	light responsive element
EfDREB28	Sp1	GGGCGG	1810	6	+	Oryza sativa	light responsiveness	light responsive element
EfDREB28	AuxRR-core	GGTCCAT	165	7	+	Nicotiana tabacum	auxin responsiveness	cis-acting regulatory element involved in auxin responsiveness
EfDREB28	G-Box	CACGTT	1443	6	+	Pisum sativum	light responsiveness	cis-acting regulatory element involved in light responsiveness
EfDREB28	MYB	CAACCA	410	6	+	Arabidopsis thaliana	Myb-binding site
EfDREB28	MYB	CAACCA	1149	6	+	Arabidopsis thaliana	Myb-binding site
EfDREB28	MYB	CAACCA	1363	6	+	Arabidopsis thaliana	Myb-binding site
EfDREB28	MYB	CAACCA	1385	6	+	Arabidopsis thaliana	Myb-binding site
EfDREB28	CCAAT-box	CAACGG	718	6	+	Hordeum vulganaerobic induction	Myb-binding site	MYBHv1 binding site
EfDREB28	CCGTCC-box	CCGTCC	1890	6	+	Petroselinum hortense	Meristem specific activation
EfDREB28	CGTCA-motif	CGTCA	1011	5	+	Hordeum vulganaerobic induction	MeJA-responsiveness	cis-acting regulatory element involved in the MeJA-responsiveness
EfDREB28	CGTCA-motif	CGTCA	1123	5	+	Hordeum vulganaerobic induction	MeJA-responsiveness	cis-acting regulatory element involved in the MeJA-responsiveness
EfDREB28	CGTCA-motif	CGTCA	1476	5	+	Hordeum vulganaerobic induction	MeJA-responsiveness	cis-acting regulatory element involved in the MeJA-responsiveness
EfDREB29	G-Box	CACGTT	544	6	+	Pisum sativum	light responsiveness	cis-acting regulatory element involved in light responsiveness
EfDREB29	TGACG-motif	TGACG	25	5	+	Hordeum vulganaerobic induction	MeJA-responsiveness	cis-acting regulatory element involved in the MeJA-responsiveness
EfDREB29	MYB recognition site	CCGTTG	933	6	+	Arabidopsis thaliana	Myb-binding site
EfDREB29	CCGTCC motif	CCGTCC	312	6	+	Nicotiana tabacum	Meristem specific activation
EfDREB29	CCGTCC motif	CCGTCC	695	6	+	Nicotiana tabacum	Meristem specific activation
EfDREB29	ARE	AAACCA	501	6	+	Zea mays	anaerobic induction	cis-acting regulatory element essential for the anaerobic induction
EfDREB29	ARE	AAACCA	843	6	+	Zea mays	anaerobic induction	cis-acting regulatory element essential for the anaerobic induction
EfDREB29	ARE	AAACCA	1832	6	+	Zea mays	anaerobic induction	cis-acting regulatory element essential for the anaerobic induction
EfDREB29	TATC-box	TATCCCA	1723	7	+	Oryza sativa	gibberellin-responsiveness	cis-acting element involved in gibberellin-responsiveness
EfDREB29	MYC	CATGTG	70	6	+	Arabidopsis thaliana	MYC-binding site
EfDREB29	MYC	CATTTG	368	6	+	Arabidopsis thaliana	MYC-binding site
EfDREB29	MYC	CATGTG	1234	6	+	Arabidopsis thaliana	MYC-binding site
EfDREB29	Myb-binding site	CAACAG	1439	6	+	Nicotiana tabacum	Myb-binding site
EfDREB29	CCGTCC-box	CCGTCC	312	6	+	Petroselinum hortense	Meristem specific activation
EfDREB29	CCGTCC-box	CCGTCC	695	6	+	Petroselinum hortense	Meristem specific activation
EfDREB29	Myb	TAACTG	793	6	+	Arabidopsis thaliana	Myb-binding site
EfDREB29	ABRE4	CACGTA	50	6	+	Zea mays	abscisic acid responsiveness
EfDREB29	ABRE4	CACGTA	942	6	+	Zea mays	abscisic acid responsiveness
EfDREB29	TCT-motif	TCTTAC	1315	6	+	Arabidopsis thaliana	light responsiveness	part of a light responsive element
EfDREB29	DRE core	GCCGAC	264	6	+	Arabidopsis thaliana	DRE cis-acting element
EfDREB29	MYB	CAACAG	1439	6	+	Arabidopsis thaliana	Myb-binding site
EfDREB29	MYB	CAACCA	1728	6	+	Arabidopsis thaliana	Myb-binding site
EfDREB3	TGACG-motif	TGACG	39	5	+	Hordeum vulganaerobic induction	MeJA-responsiveness	cis-acting regulatory element involved in the MeJA-responsiveness
EfDREB3	TGACG-motif	TGACG	1490	5	+	Hordeum vulganaerobic induction	MeJA-responsiveness	cis-acting regulatory element involved in the MeJA-responsiveness
EfDREB3	MBS	CAACTG	811	6	+	Arabidopsis thaliana	Myb-binding site	MYB binding site involved in drought-inducibility
EfDREB3	W box	TTGACC	574	6	+	Arabidopsis thaliana	WRKY-binding site
EfDREB3	W box	TTGACC	763	6	+	Arabidopsis thaliana	WRKY-binding site
EfDREB3	W box	TTGACC	788	6	+	Arabidopsis thaliana	WRKY-binding site
EfDREB3	ERE	ATTTTAAA	1580	8	+	Nicotiana glutinos	ethylene-responsive element
EfDREB3	ABRE3a	TACGTG	251	6	+	Zea mays	abscisic acid responsiveness
EfDREB3	ABRE3a	TACGTG	488	6	+	Zea mays	abscisic acid responsiveness
EfDREB3	AuxRR-core	GGTCCAT	1804	7	+	Nicotiana tabacum	auxin responsiveness	cis-acting regulatory element involved in auxin responsiveness
EfDREB3	TCA	TCATCTTCAT	25	9	+	Pisum sativum	salicylic acid responsiveness
EfDREB3	G-Box	CACGTT	1496	6	+	Pisum sativum	light responsiveness	cis-acting regulatory element involved in light responsiveness
EfDREB3	G-box	TACGTG	251	6	+	Arabidopsis thaliana	light responsiveness	cis-acting regulatory element involved in light responsiveness
EfDREB3	G-box	TACGTG	488	6	+	Arabidopsis thaliana	light responsiveness	cis-acting regulatory element involved in light responsiveness
EfDREB3	ARE	AAACCA	1729	6	+	Zea mays	anaerobic induction	cis-acting regulatory element essential for the anaerobic induction
EfDREB3	ABRE	ACGTG	252	5	+	Arabidopsis thaliana	abscisic acid responsiveness	cis-acting element involved in the abscisic acid responsiveness
EfDREB3	ABRE	ACGTG	489	5	+	Arabidopsis thaliana	abscisic acid responsiveness	cis-acting element involved in the abscisic acid responsiveness
EfDREB3	Box 4	ATTAAT	325	6	+	Petroselinum crispum	light responsiveness	part of a conserved DNA module involved in light responsiveness
EfDREB3	Box 4	ATTAAT	634	6	+	Petroselinum crispum	light responsiveness	part of a conserved DNA module involved in light responsiveness
EfDREB3	MYB	CAACCA	924	6	+	Arabidopsis thaliana	Myb-binding site
EfDREB3	Myb	CAACTG	811	6	+	Arabidopsis thaliana	Myb-binding site
EfDREB3	CGTCA-motif	CGTCA	717	5	+	Hordeum vulganaerobic induction	MeJA-responsiveness	cis-acting regulatory element involved in the MeJA-responsiveness
EfDREB3	CGTCA-motif	CGTCA	1078	5	+	Hordeum vulganaerobic induction	MeJA-responsiveness	cis-acting regulatory element involved in the MeJA-responsiveness
EfDREB3	CGTCA-motif	CGTCA	1493	5	+	Hordeum vulganaerobic induction	MeJA-responsiveness	cis-acting regulatory element involved in the MeJA-responsiveness
EfDREB30	G-box	ACACGTGT	415	8	+	Brassica napus	light responsiveness	cis-acting regulatory element involved in light responsiveness
EfDREB30	G-box	CACGTG	416	6	+	Arabidopsis thaliana	light responsiveness	cis-acting regulatory element involved in light responsiveness
EfDREB30	G-box	CACGTC	1478	6	+	Zea mays	light responsiveness	cis-acting regulatory element involved in light responsiveness
EfDREB30	MYC	CATTTG	863	6	+	Arabidopsis thaliana	MYC-binding site
EfDREB30	CCGTCC motif	CCGTCC	428	6	+	Nicotiana tabacum	Meristem specific activation
EfDREB30	CCGTCC motif	CCGTCC	1275	6	+	Nicotiana tabacum	Meristem specific activation
EfDREB30	CCGTCC motif	CCGTCC	1487	6	+	Nicotiana tabacum	Meristem specific activation
EfDREB30	CCGTCC motif	CCGTCC	1860	6	+	Nicotiana tabacum	Meristem specific activation
EfDREB30	GATA-motif	AAGGATAAGG	1180	9	+	Solanum tuberosum	light responsiveness	part of a light responsive element
EfDREB30	CARE	CAACTCAC	1463	8	+	Oryza sativa	Canaerobic induction
EfDREB30	LTR	CCGAAA	1568	6	+	Hordeum vulganaerobic induction	low-temperature responsiveness	cis-acting element involved in low-temperature responsiveness
EfDREB30	Sp1	GGGCGG	507	6	+	Oryza sativa	light responsiveness	light responsive element
EfDREB30	Sp1	GGGCGG	751	6	+	Oryza sativa	light responsiveness	light responsive element
EfDREB30	TGACG-motif	TGACG	274	5	+	Hordeum vulganaerobic induction	MeJA-responsiveness	cis-acting regulatory element involved in the MeJA-responsiveness
EfDREB30	MYB recognition site	CCGTTG	653	6	+	Arabidopsis thaliana	Myb-binding site
EfDREB30	G-Box	CACGTG	416	6	+	Pisum sativum	light responsiveness	cis-acting regulatory element involved in light responsiveness
EfDREB30	CAT-box	GCCACT	483	6	+	Arabidopsis thaliana	meristem expression	cis-acting regulatory element related to meristem expression
EfDREB30	CAT-box	GCCACT	581	6	+	Arabidopsis thaliana	meristem expression	cis-acting regulatory element related to meristem expression
EfDREB30	CCAAT-box	CAACGG	1220	6	+	Hordeum vulganaerobic induction	Myb-binding site	MYBHv1 binding site
EfDREB30	MYB	CAACCA	107	6	+	Arabidopsis thaliana	Myb-binding site
EfDREB30	MYB	CAACCA	111	6	+	Arabidopsis thaliana	Myb-binding site
EfDREB30	MYB	CAACCA	354	6	+	Arabidopsis thaliana	Myb-binding site
EfDREB30	MYB	CAACAG	379	6	+	Arabidopsis thaliana	Myb-binding site
EfDREB30	MYB	CAACAG	693	6	+	Arabidopsis thaliana	Myb-binding site
EfDREB30	MYB	CAACCA	1720	6	+	Arabidopsis thaliana	Myb-binding site
EfDREB30	CGTCA-motif	CGTCA	807	5	+	Hordeum vulganaerobic induction	MeJA-responsiveness	cis-acting regulatory element involved in the MeJA-responsiveness
EfDREB30	CGTCA-motif	CGTCA	1480	5	+	Hordeum vulganaerobic induction	MeJA-responsiveness	cis-acting regulatory element involved in the MeJA-responsiveness
EfDREB30	CCGTCC-box	CCGTCC	428	6	+	Petroselinum hortense	Meristem specific activation
EfDREB30	CCGTCC-box	CCGTCC	1275	6	+	Petroselinum hortense	Meristem specific activation
EfDREB30	CCGTCC-box	CCGTCC	1487	6	+	Petroselinum hortense	Meristem specific activation
EfDREB30	CCGTCC-box	CCGTCC	1860	6	+	Petroselinum hortense	Meristem specific activation
EfDREB30	Myb-binding site	CAACAG	379	6	+	Nicotiana tabacum	Myb-binding site
EfDREB30	Myb-binding site	CAACAG	693	6	+	Nicotiana tabacum	Myb-binding site
EfDREB30	ABRE	CACGTG	416	6	+	Arabidopsis thaliana	abscisic acid responsiveness	cis-acting element involved in the abscisic acid responsiveness
EfDREB30	ABRE	ACGTG	417	5	+	Arabidopsis thaliana	abscisic acid responsiveness	cis-acting element involved in the abscisic acid responsiveness
EfDREB30	ABRE	GCCGCGTGGC	1821	9	+	Oryza sativa	abscisic acid responsiveness	cis-acting element involved in the abscisic acid responsiveness
EfDREB31	LTR	CCGAAA	1264	6	+	Hordeum vulganaerobic induction	low-temperature responsiveness	cis-acting element involved in low-temperature responsiveness
EfDREB31	LTR	CCGAAA	1647	6	+	Hordeum vulganaerobic induction	low-temperature responsiveness	cis-acting element involved in low-temperature responsiveness
EfDREB31	GARE-motif	TCTGTTG	1229	7	+	Brassica oleracea	gibberellin-responsiveness	gibberellin-responsive element
EfDREB31	CCGTCC motif	CCGTCC	140	6	+	Nicotiana tabacum	Meristem specific activation
EfDREB31	ARE	AAACCA	548	6	+	Zea mays	anaerobic induction	cis-acting regulatory element essential for the anaerobic induction
EfDREB31	TATC-box	TATCCCA	1097	7	+	Oryza sativa	gibberellin-responsiveness	cis-acting element involved in gibberellin-responsiveness
EfDREB31	MYC	CATGTG	721	6	+	Arabidopsis thaliana	MYC-binding site
EfDREB31	MYC	CATGTG	929	6	+	Arabidopsis thaliana	MYC-binding site
EfDREB31	MYC	CATTTG	1189	6	+	Arabidopsis thaliana	MYC-binding site
EfDREB31	MYC	CATTTG	1272	6	+	Arabidopsis thaliana	MYC-binding site
EfDREB31	ABRE	ACGTG	1874	5	+	Arabidopsis thaliana	abscisic acid responsiveness	cis-acting element involved in the abscisic acid responsiveness
EfDREB31	MYB-like sequence	TAACCA	741	6	+	Arabidopsis thaliana	Myb-binding site
EfDREB31	MYB-like sequence	TAACCA	1023	6	+	Arabidopsis thaliana	Myb-binding site
EfDREB31	Myb-binding site	CAACAG	43	6	+	Nicotiana tabacum	Myb-binding site
EfDREB31	GA-motif	ATAGATAA	542	8	+	Arabidopsis thaliana	light responsiveness	part of a light responsive element
EfDREB31	WRE3	CCACCT	425	6	+	Pisum sativum	Wound responsiveness
EfDREB31	WRE3	CCACCT	507	6	+	Pisum sativum	Wound responsiveness
EfDREB31	WRE3	CCACCT	1907	6	+	Pisum sativum	Wound responsiveness
EfDREB31	TCCC-motif	TCTCCCT	1244	7	+	Spinacia oleracea	light responsiveness	part of a light responsive element
EfDREB31	WUN-motif	AAATTACTA	1585	9	+	Nicotiana glutinosa	Wound responsiveness
EfDREB31	CCGTCC-box	CCGTCC	140	6	+	Petroselinum hortense	Meristem specific activation
EfDREB31	CGTCA-motif	CGTCA	830	5	+	Hordeum vulganaerobic induction	MeJA-responsiveness	cis-acting regulatory element involved in the MeJA-responsiveness
EfDREB31	CGTCA-motif	CGTCA	1171	5	+	Hordeum vulganaerobic induction	MeJA-responsiveness	cis-acting regulatory element involved in the MeJA-responsiveness
EfDREB31	CGTCA-motif	CGTCA	1439	5	+	Hordeum vulganaerobic induction	MeJA-responsiveness	cis-acting regulatory element involved in the MeJA-responsiveness
EfDREB31	CAT-box	GCCACT	1839	6	+	Arabidopsis thaliana	meristem expression	cis-acting regulatory element related to meristem expression
EfDREB31	MYB	CAACAG	43	6	+	Arabidopsis thaliana	Myb-binding site
EfDREB31	MYB	TAACCA	741	6	+	Arabidopsis thaliana	Myb-binding site
EfDREB31	MYB	TAACCA	1023	6	+	Arabidopsis thaliana	Myb-binding site
EfDREB32	G-Box	CACGTT	688	6	+	Pisum sativum	light responsiveness	cis-acting regulatory element involved in light responsiveness
EfDREB32	ABRE3a	TACGTG	1965	6	+	Zea mays	abscisic acid responsiveness
EfDREB32	ARE	AAACCA	4	6	+	Zea mays	anaerobic induction	cis-acting regulatory element essential for the anaerobic induction
EfDREB32	ARE	AAACCA	645	6	+	Zea mays	anaerobic induction	cis-acting regulatory element essential for the anaerobic induction
EfDREB32	MYC	CATTTG	129	6	+	Arabidopsis thaliana	MYC-binding site
EfDREB32	MYC	CATTTG	760	6	+	Arabidopsis thaliana	MYC-binding site
EfDREB32	MYC	CATGTG	1560	6	+	Arabidopsis thaliana	MYC-binding site
EfDREB32	G-box	CACGAC	1405	6	+	Zea mays	light responsiveness	cis-acting regulatory element involved in light responsiveness
EfDREB32	G-box	GCCACGTGGA	1864	10	+	Arabidopsis thaliana	light responsiveness	cis-acting regulatory element involved in light responsiveness
EfDREB32	G-box	TACGTG	1965	6	+	Arabidopsis thaliana	light responsiveness	cis-acting regulatory element involved in light responsiveness
EfDREB32	Myb-binding site	CAACAG	1740	6	+	Nicotiana tabacum	Myb-binding site
EfDREB32	MYB-like sequence	TAACCA	352	6	+	Arabidopsis thaliana	Myb-binding site
EfDREB32	ABRE	ACGTG	1867	5	+	Arabidopsis thaliana	abscisic acid responsiveness	cis-acting element involved in the abscisic acid responsiveness
EfDREB32	ABRE	ACGTG	1966	5	+	Arabidopsis thaliana	abscisic acid responsiveness	cis-acting element involved in the abscisic acid responsiveness
EfDREB32	TCT-motif	TCTTAC	1681	6	+	Arabidopsis thaliana	light responsiveness	part of a light responsive element
EfDREB32	MYB	TAACCA	352	6	+	Arabidopsis thaliana	Myb-binding site
EfDREB32	MYB	CAACCA	684	6	+	Arabidopsis thaliana	Myb-binding site
EfDREB32	MYB	CAACCA	1500	6	+	Arabidopsis thaliana	Myb-binding site
EfDREB32	MYB	CAACAG	1740	6	+	Arabidopsis thaliana	Myb-binding site
EfDREB32	GT1-motif	GTGTGTGAA	1120	9	+	Solanum tuberosum	light responsiveness	light responsive element
EfDREB32	WUN-motif	CAATTACAT	123	9	+	Nicotiana glutinosa	Wound responsiveness
EfDREB33	MYB recognition site	CCGTTG	1157	6	+	Arabidopsis thaliana	Myb-binding site
EfDREB33	Sp1	GGGCGG	381	6	+	Oryza sativa	light responsiveness	light responsive element
EfDREB33	LTR	CCGAAA	654	6	+	Hordeum vulganaerobic induction	low-temperature responsiveness	cis-acting element involved in low-temperature responsiveness
EfDREB33	TGACG-motif	TGACG	41	5	+	Hordeum vulganaerobic induction	MeJA-responsiveness	cis-acting regulatory element involved in the MeJA-responsiveness
EfDREB33	GATA-motif	AAGGATAAGG	1748	9	+	Solanum tuberosum	light responsiveness	part of a light responsive element
EfDREB33	MYC	CATTTG	718	6	+	Arabidopsis thaliana	MYC-binding site
EfDREB33	ABRE	ACGTG	34	5	+	Arabidopsis thaliana	abscisic acid responsiveness	cis-acting element involved in the abscisic acid responsiveness
EfDREB33	ABRE	ACGTG	475	5	+	Arabidopsis thaliana	abscisic acid responsiveness	cis-acting element involved in the abscisic acid responsiveness
EfDREB33	ABRE	GACACGTACGT	740	10	+	Oryza sativa	abscisic acid responsiveness	cis-acting element involved in the abscisic acid responsiveness
EfDREB33	Box 4	ATTAAT	774	6	+	Petroselinum crispum	light responsiveness	part of a conserved DNA module involved in light responsiveness
EfDREB33	MYB-like sequence	TAACCA	1092	6	+	Arabidopsis thaliana	Myb-binding site
EfDREB33	MYB-like sequence	TAACCA	1100	6	+	Arabidopsis thaliana	Myb-binding site
EfDREB33	Myc	TCTCTTA	705	7	+	Arabidopsis thaliana	MYC-binding site
EfDREB33	WUN-motif	AAATTTCTT	515	9	+	Nicotiana glutinosa	Wound responsiveness
EfDREB33	CGTCA-motif	CGTCA	44	5	+	Hordeum vulganaerobic induction	MeJA-responsiveness	cis-acting regulatory element involved in the MeJA-responsiveness
EfDREB33	CGTCA-motif	CGTCA	83	5	+	Hordeum vulganaerobic induction	MeJA-responsiveness	cis-acting regulatory element involved in the MeJA-responsiveness
EfDREB33	CGTCA-motif	CGTCA	531	5	+	Hordeum vulganaerobic induction	MeJA-responsiveness	cis-acting regulatory element involved in the MeJA-responsiveness
EfDREB33	Myb	TAACTG	1907	6	+	Arabidopsis thaliana	Myb-binding site
EfDREB33	ABRE4	CACGTA	742	6	+	Zea mays	abscisic acid responsiveness
EfDREB33	WRE3	CCACCT	395	6	+	Pisum sativum	Wound responsiveness
EfDREB33	TCT-motif	TCTTAC	826	6	+	Arabidopsis thaliana	light responsiveness	part of a light responsive element
EfDREB33	MYB	TAACCA	1092	6	+	Arabidopsis thaliana	Myb-binding site
EfDREB33	MYB	TAACCA	1100	6	+	Arabidopsis thaliana	Myb-binding site
EfDREB33	MYB	CAACCA	1517	6	+	Arabidopsis thaliana	Myb-binding site
EfDREB33	GT1-motif	GGTTAAT	350	7	+	Avena sativa	light responsiveness	light responsive element
EfDREB34	CCGTCC motif	CCGTCC	665	6	+	Nicotiana tabacum	Meristem specific activation
EfDREB34	CCGTCC motif	CCGTCC	1437	6	+	Nicotiana tabacum	Meristem specific activation
EfDREB34	CCGTCC motif	CCGTCC	1821	6	+	Nicotiana tabacum	Meristem specific activation
EfDREB34	G-box	CACGAC	1512	6	+	Zea mays	light responsiveness	cis-acting regulatory element involved in light responsiveness
EfDREB34	G-box	CACGAC	1673	6	+	Zea mays	light responsiveness	cis-acting regulatory element involved in light responsiveness
EfDREB34	MYC	CATTTG	737	6	+	Arabidopsis thaliana	MYC-binding site
EfDREB34	MYC	CATGTG	990	6	+	Arabidopsis thaliana	MYC-binding site
EfDREB34	MYC	CATGTG	1349	6	+	Arabidopsis thaliana	MYC-binding site
EfDREB34	ERE	ATTTTAAA	970	8	+	Nicotiana glutinos	ethylene-responsive element
EfDREB34	ERE	ATTTTAAA	1329	8	+	Nicotiana glutinos	ethylene-responsive element
EfDREB34	Sp1	GGGCGG	1910	6	+	Oryza sativa	light responsiveness	light responsive element
EfDREB34	MYB recognition site	CCGTTG	349	6	+	Arabidopsis thaliana	Myb-binding site
EfDREB34	Myb	TAACTG	1283	6	+	Arabidopsis thaliana	Myb-binding site
EfDREB34	CCGTCC-box	CCGTCC	665	6	+	Petroselinum hortense	Meristem specific activation
EfDREB34	CCGTCC-box	CCGTCC	1437	6	+	Petroselinum hortense	Meristem specific activation
EfDREB34	CCGTCC-box	CCGTCC	1821	6	+	Petroselinum hortense	Meristem specific activation
EfDREB34	CGTCA-motif	CGTCA	1088	5	+	Hordeum vulganaerobic induction	MeJA-responsiveness	cis-acting regulatory element involved in the MeJA-responsiveness
EfDREB34	CGTCA-motif	CGTCA	1494	5	+	Hordeum vulganaerobic induction	MeJA-responsiveness	cis-acting regulatory element involved in the MeJA-responsiveness
EfDREB34	CAT-box	GCCACT	1341	6	+	Arabidopsis thaliana	meristem expression	cis-acting regulatory element related to meristem expression
EfDREB34	CCAAT-box	CAACGG	1399	6	+	Hordeum vulganaerobic induction	Myb-binding site	MYBHv1 binding site
EfDREB34	ABRE	ACGTG	1516	5	+	Arabidopsis thaliana	abscisic acid responsiveness	cis-acting element involved in the abscisic acid responsiveness
EfDREB34	Box 4	ATTAAT	815	6	+	Petroselinum crispum	light responsiveness	part of a conserved DNA module involved in light responsiveness
EfDREB34	TGA-element	AACGAC	19	6	+	Brassica oleracea	auxin responsiveness	auxin-responsive element
EfDREB35	TGACG-motif	TGACG	1173	5	+	Hordeum vulganaerobic induction	MeJA-responsiveness	cis-acting regulatory element involved in the MeJA-responsiveness
EfDREB35	LTR	CCGAAA	1462	6	+	Hordeum vulganaerobic induction	low-temperature responsiveness	cis-acting element involved in low-temperature responsiveness
EfDREB35	MBS	CAACTG	1820	6	+	Arabidopsis thaliana	Myb-binding site	MYB binding site involved in drought-inducibility
EfDREB35	MYB recognition site	CCGTTG	1221	6	+	Arabidopsis thaliana	Myb-binding site
EfDREB35	G-Box	CACGTG	612	6	+	Pisum sativum	light responsiveness	cis-acting regulatory element involved in light responsiveness
EfDREB35	G-box	CACGAC	361	6	+	Zea mays	light responsiveness	cis-acting regulatory element involved in light responsiveness
EfDREB35	G-box	CACGTG	612	6	+	Arabidopsis thaliana	light responsiveness	cis-acting regulatory element involved in light responsiveness
EfDREB35	G-box	CACGTC	706	6	+	Zea mays	light responsiveness	cis-acting regulatory element involved in light responsiveness
EfDREB35	ARE	AAACCA	199	6	+	Zea mays	anaerobic induction	cis-acting regulatory element essential for the anaerobic induction
EfDREB35	Myb-binding site	CAACAG	302	6	+	Nicotiana tabacum	Myb-binding site
EfDREB35	Myb-binding site	CAACAG	1718	6	+	Nicotiana tabacum	Myb-binding site
EfDREB35	Myb-binding site	CAACAG	1797	6	+	Nicotiana tabacum	Myb-binding site
EfDREB35	Box 4	ATTAAT	476	6	+	Petroselinum crispum	light responsiveness	part of a conserved DNA module involved in light responsiveness
EfDREB35	Box 4	ATTAAT	851	6	+	Petroselinum crispum	light responsiveness	part of a conserved DNA module involved in light responsiveness
EfDREB35	Box 4	ATTAAT	863	6	+	Petroselinum crispum	light responsiveness	part of a conserved DNA module involved in light responsiveness
EfDREB35	ABRE	AACCCGG	189	7	+	Arabidopsis thaliana	abscisic acid responsiveness	cis-acting element involved in the abscisic acid responsiveness
EfDREB35	ABRE	CACGTG	612	6	+	Arabidopsis thaliana	abscisic acid responsiveness	cis-acting element involved in the abscisic acid responsiveness
EfDREB35	ABRE	ACGTG	613	5	+	Arabidopsis thaliana	abscisic acid responsiveness	cis-acting element involved in the abscisic acid responsiveness
EfDREB35	CAT-box	GCCACT	960	6	+	Arabidopsis thaliana	meristem expression	cis-acting regulatory element related to meristem expression
EfDREB35	MYB	CAACAG	302	6	+	Arabidopsis thaliana	Myb-binding site
EfDREB35	MYB	CAACAG	1718	6	+	Arabidopsis thaliana	Myb-binding site
EfDREB35	MYB	CAACAG	1797	6	+	Arabidopsis thaliana	Myb-binding site
EfDREB35	GA-motif	ATAGATAA	39	8	+	Arabidopsis thaliana	light responsiveness	part of a light responsive element
EfDREB35	Myb	CAACTG	1820	6	+	Arabidopsis thaliana	Myb-binding site
EfDREB35	CGTCA-motif	CGTCA	924	5	+	Hordeum vulganaerobic induction	MeJA-responsiveness	cis-acting regulatory element involved in the MeJA-responsiveness
EfDREB35	CGTCA-motif	CGTCA	1580	5	+	Hordeum vulganaerobic induction	MeJA-responsiveness	cis-acting regulatory element involved in the MeJA-responsiveness
EfDREB36	Myb	CAACTG	1400	6	+	Arabidopsis thaliana	Myb-binding site
EfDREB36	DRE core	GCCGAC	936	6	+	Arabidopsis thaliana	DRE cis-acting element
EfDREB36	DRE core	GCCGAC	1721	6	+	Arabidopsis thaliana	DRE cis-acting element
EfDREB36	CCAAT-box	CAACGG	625	6	+	Hordeum vulganaerobic induction	Myb-binding site	MYBHv1 binding site
EfDREB36	ABRE	ACGTG	241	5	+	Arabidopsis thaliana	abscisic acid responsiveness	cis-acting element involved in the abscisic acid responsiveness
EfDREB36	ABRE	CGCACGTGTC	256	9	+	Hordeum vulganaerobic induction	abscisic acid responsiveness	cis-acting element involved in the abscisic acid responsiveness
EfDREB36	ABRE	CACGTG	787	6	+	Arabidopsis thaliana	abscisic acid responsiveness	cis-acting element involved in the abscisic acid responsiveness
EfDREB36	ABRE	ACGTG	788	5	+	Arabidopsis thaliana	abscisic acid responsiveness	cis-acting element involved in the abscisic acid responsiveness
EfDREB36	ABRE	CACGTG	802	6	+	Arabidopsis thaliana	abscisic acid responsiveness	cis-acting element involved in the abscisic acid responsiveness
EfDREB36	ABRE	ACGTG	803	5	+	Arabidopsis thaliana	abscisic acid responsiveness	cis-acting element involved in the abscisic acid responsiveness
EfDREB36	ABRE	ACGTG	940	5	+	Arabidopsis thaliana	abscisic acid responsiveness	cis-acting element involved in the abscisic acid responsiveness
EfDREB36	ABRE	GACACGTGGC	1045	9	+	Triticum aestivum	abscisic acid responsiveness	cis-acting element involved in the abscisic acid responsiveness
EfDREB36	ABRE	ACGTG	1048	5	+	Arabidopsis thaliana	abscisic acid responsiveness	cis-acting element involved in the abscisic acid responsiveness
EfDREB36	ABRE	ACGTG	1220	5	+	Arabidopsis thaliana	abscisic acid responsiveness	cis-acting element involved in the abscisic acid responsiveness
EfDREB36	TGA-element	AACGAC	341	6	+	Brassica oleracea	auxin responsiveness	auxin-responsive element
EfDREB36	CCGTCC motif	CCGTCC	97	6	+	Nicotiana tabacum	Meristem specific activation
EfDREB36	CCGTCC motif	CCGTCC	355	6	+	Nicotiana tabacum	Meristem specific activation
EfDREB36	CCGTCC motif	CCGTCC	851	6	+	Nicotiana tabacum	Meristem specific activation
EfDREB36	CCGTCC motif	CCGTCC	954	6	+	Nicotiana tabacum	Meristem specific activation
EfDREB36	CCGTCC motif	CCGTCC	1200	6	+	Nicotiana tabacum	Meristem specific activation
EfDREB36	MYC	CATGTG	34	6	+	Arabidopsis thaliana	MYC-binding site
EfDREB36	MYC	CAATTG	161	6	+	Arabidopsis thaliana	MYC-binding site
EfDREB36	MYC	CAATTG	522	6	+	Arabidopsis thaliana	MYC-binding site
EfDREB36	ARE	AAACCA	480	6	+	Zea mays	anaerobic induction	cis-acting regulatory element essential for the anaerobic induction
EfDREB36	ARE	AAACCA	1396	6	+	Zea mays	anaerobic induction	cis-acting regulatory element essential for the anaerobic induction
EfDREB36	G-Box	CACGTG	787	6	+	Pisum sativum	light responsiveness	cis-acting regulatory element involved in light responsiveness
EfDREB36	G-Box	CACGTG	802	6	+	Pisum sativum	light responsiveness	cis-acting regulatory element involved in light responsiveness
EfDREB36	MYB recognition site	CCGTTG	590	6	+	Arabidopsis thaliana	Myb-binding site
EfDREB36	TCCC-motif	TCTCCCT	1154	7	+	Spinacia oleracea	light responsiveness	part of a light responsive element
EfDREB36	WRE3	CCACCT	1841	6	+	Pisum sativum	Wound responsiveness
EfDREB36	CCGTCC-box	CCGTCC	97	6	+	Petroselinum hortense	Meristem specific activation
EfDREB36	CCGTCC-box	CCGTCC	355	6	+	Petroselinum hortense	Meristem specific activation
EfDREB36	CCGTCC-box	CCGTCC	851	6	+	Petroselinum hortense	Meristem specific activation
EfDREB36	CCGTCC-box	CCGTCC	954	6	+	Petroselinum hortense	Meristem specific activation
EfDREB36	CCGTCC-box	CCGTCC	1200	6	+	Petroselinum hortense	Meristem specific activation
EfDREB36	CGTCA-motif	CGTCA	737	5	+	Hordeum vulganaerobic induction	MeJA-responsiveness	cis-acting regulatory element involved in the MeJA-responsiveness
EfDREB36	CGTCA-motif	CGTCA	1128	5	+	Hordeum vulganaerobic induction	MeJA-responsiveness	cis-acting regulatory element involved in the MeJA-responsiveness
EfDREB36	CAT-box	GCCACT	1752	6	+	Arabidopsis thaliana	meristem expression	cis-acting regulatory element related to meristem expression
EfDREB36	MYB	CAACCA	1082	6	+	Arabidopsis thaliana	Myb-binding site
EfDREB36	GCN4_motif	TGAGTCA	1286	7	+	Oryza sativa	endosperm expression	cis-regulatory element involved in endosperm expression
EfDREB36	G-box	TACGTG	240	6	+	Arabidopsis thaliana	light responsiveness	cis-acting regulatory element involved in light responsiveness
EfDREB36	G-box	CACGTG	787	6	+	Arabidopsis thaliana	light responsiveness	cis-acting regulatory element involved in light responsiveness
EfDREB36	G-box	CACGTG	802	6	+	Arabidopsis thaliana	light responsiveness	cis-acting regulatory element involved in light responsiveness
EfDREB36	G-box	CACGTC	1193	6	+	Zea mays	light responsiveness	cis-acting regulatory element involved in light responsiveness
EfDREB36	W box	TTGACC	303	6	+	Arabidopsis thaliana	WRKY-binding site
EfDREB36	W box	TTGACC	1389	6	+	Arabidopsis thaliana	WRKY-binding site
EfDREB36	ABRE3a	TACGTG	240	6	+	Zea mays	abscisic acid responsiveness
EfDREB36	TGACG-motif	TGACG	1296	5	+	Hordeum vulganaerobic induction	MeJA-responsiveness	cis-acting regulatory element involved in the MeJA-responsiveness
EfDREB36	TGACG-motif	TGACG	1766	5	+	Hordeum vulganaerobic induction	MeJA-responsiveness	cis-acting regulatory element involved in the MeJA-responsiveness
EfDREB36	LTR	CCGAAA	1057	6	+	Hordeum vulganaerobic induction	low-temperature responsiveness	cis-acting element involved in low-temperature responsiveness
EfDREB36	LTR	CCGAAA	1258	6	+	Hordeum vulganaerobic induction	low-temperature responsiveness	cis-acting element involved in low-temperature responsiveness
EfDREB36	LTR	CCGAAA	1393	6	+	Hordeum vulganaerobic induction	low-temperature responsiveness	cis-acting element involved in low-temperature responsiveness
EfDREB36	Sp1	GGGCGG	919	6	+	Oryza sativa	light responsiveness	light responsive element
EfDREB36	Sp1	GGGCGG	1117	6	+	Oryza sativa	light responsiveness	light responsive element
EfDREB36	MBS	CAACTG	1400	6	+	Arabidopsis thaliana	Myb-binding site	MYB binding site involved in drought-inducibility
EfDREB37	G-box	CACGAC	389	6	+	Zea mays	light responsiveness	cis-acting regulatory element involved in light responsiveness
EfDREB37	G-box	CACGTC	1076	6	+	Zea mays	light responsiveness	cis-acting regulatory element involved in light responsiveness
EfDREB37	G-box	TACGTG	1762	6	+	Arabidopsis thaliana	light responsiveness	cis-acting regulatory element involved in light responsiveness
EfDREB37	ARE	AAACCA	1816	6	+	Zea mays	anaerobic induction	cis-acting regulatory element essential for the anaerobic induction
EfDREB37	MYC	CATGTG	194	6	+	Arabidopsis thaliana	MYC-binding site
EfDREB37	MYC	CATGTG	965	6	+	Arabidopsis thaliana	MYC-binding site
EfDREB37	ABRE3a	TACGTG	1762	6	+	Zea mays	abscisic acid responsiveness
EfDREB37	Sp1	GGGCGG	1931	6	+	Oryza sativa	light responsiveness	light responsive element
EfDREB37	TGACG-motif	TGACG	204	5	+	Hordeum vulganaerobic induction	MeJA-responsiveness	cis-acting regulatory element involved in the MeJA-responsiveness
EfDREB37	WRE3	CCACCT	656	6	+	Pisum sativum	Wound responsiveness
EfDREB37	WRE3	CCACCT	1841	6	+	Pisum sativum	Wound responsiveness
EfDREB37	CGTCA-motif	CGTCA	55	5	+	Hordeum vulganaerobic induction	MeJA-responsiveness	cis-acting regulatory element involved in the MeJA-responsiveness
EfDREB37	CGTCA-motif	CGTCA	542	5	+	Hordeum vulganaerobic induction	MeJA-responsiveness	cis-acting regulatory element involved in the MeJA-responsiveness
EfDREB37	CGTCA-motif	CGTCA	831	5	+	Hordeum vulganaerobic induction	MeJA-responsiveness	cis-acting regulatory element involved in the MeJA-responsiveness
EfDREB37	CGTCA-motif	CGTCA	1078	5	+	Hordeum vulganaerobic induction	MeJA-responsiveness	cis-acting regulatory element involved in the MeJA-responsiveness
EfDREB37	CGTCA-motif	CGTCA	1595	5	+	Hordeum vulganaerobic induction	MeJA-responsiveness	cis-acting regulatory element involved in the MeJA-responsiveness
EfDREB37	ABRE4	CACGTA	913	6	+	Zea mays	abscisic acid responsiveness
EfDREB37	MYB	CAACAG	438	6	+	Arabidopsis thaliana	Myb-binding site
EfDREB37	ABRE	ACGTG	1763	5	+	Arabidopsis thaliana	abscisic acid responsiveness	cis-acting element involved in the abscisic acid responsiveness
EfDREB37	Box 4	ATTAAT	158	6	+	Petroselinum crispum	light responsiveness	part of a conserved DNA module involved in light responsiveness
EfDREB37	Box 4	ATTAAT	210	6	+	Petroselinum crispum	light responsiveness	part of a conserved DNA module involved in light responsiveness
EfDREB37	Box 4	ATTAAT	762	6	+	Petroselinum crispum	light responsiveness	part of a conserved DNA module involved in light responsiveness
EfDREB37	Box 4	ATTAAT	824	6	+	Petroselinum crispum	light responsiveness	part of a conserved DNA module involved in light responsiveness
EfDREB37	DRE1	ACCGAGA	1719	7	+	Zea mays	DRE cis-acting element
EfDREB37	Myb-binding site	CAACAG	438	6	+	Nicotiana tabacum	Myb-binding site
EfDREB38	LTR	CCGAAA	592	6	+	Hordeum vulganaerobic induction	low-temperature responsiveness	cis-acting element involved in low-temperature responsiveness
EfDREB38	TGACG-motif	TGACG	1196	5	+	Hordeum vulganaerobic induction	MeJA-responsiveness	cis-acting regulatory element involved in the MeJA-responsiveness
EfDREB38	MYB recognition site	CCGTTG	167	6	+	Arabidopsis thaliana	Myb-binding site
EfDREB38	W box	TTGACC	1217	6	+	Arabidopsis thaliana	WRKY-binding site
EfDREB38	W box	TTGACC	1682	6	+	Arabidopsis thaliana	WRKY-binding site
EfDREB38	ATCT-motif	AATCTAATCC	1158	9	+	Pisum sativum	light responsiveness	part of a conserved DNA module involved in light responsiveness
EfDREB38	G-Box	CACGTT	273	6	+	Pisum sativum	light responsiveness	cis-acting regulatory element involved in light responsiveness
EfDREB38	G-box	CACGAC	1095	6	+	Zea mays	light responsiveness	cis-acting regulatory element involved in light responsiveness
EfDREB38	G-box	CACGAC	1774	6	+	Zea mays	light responsiveness	cis-acting regulatory element involved in light responsiveness
EfDREB38	CCGTCC motif	CCGTCC	1556	6	+	Nicotiana tabacum	Meristem specific activation
EfDREB38	Myb-binding site	CAACAG	474	6	+	Nicotiana tabacum	Myb-binding site
EfDREB38	Myb-binding site	CAACAG	631	6	+	Nicotiana tabacum	Myb-binding site
EfDREB38	Myb-binding site	CAACAG	1380	6	+	Nicotiana tabacum	Myb-binding site
EfDREB38	ABRE	ACGTG	1868	5	+	Arabidopsis thaliana	abscisic acid responsiveness	cis-acting element involved in the abscisic acid responsiveness
EfDREB38	DRE core	GCCGAC	1284	6	+	Arabidopsis thaliana	DRE cis-acting element
EfDREB38	MYB	CAACAG	474	6	+	Arabidopsis thaliana	Myb-binding site
EfDREB38	MYB	CAACAG	631	6	+	Arabidopsis thaliana	Myb-binding site
EfDREB38	MYB	CAACAG	1380	6	+	Arabidopsis thaliana	Myb-binding site
EfDREB38	MYB	CAACCA	1749	6	+	Arabidopsis thaliana	Myb-binding site
EfDREB38	GA-motif	ATAGATAA	394	8	+	Arabidopsis thaliana	light responsiveness	part of a light responsive element
EfDREB38	CCGTCC-box	CCGTCC	1556	6	+	Petroselinum hortense	Meristem specific activation
EfDREB38	CGTCA-motif	CGTCA	1332	5	+	Hordeum vulganaerobic induction	MeJA-responsiveness	cis-acting regulatory element involved in the MeJA-responsiveness
EfDREB38	CGTCA-motif	CGTCA	1717	5	+	Hordeum vulganaerobic induction	MeJA-responsiveness	cis-acting regulatory element involved in the MeJA-responsiveness
EfDREB39	G-box	CACGTC	16	6	+	Zea mays	light responsiveness	cis-acting regulatory element involved in light responsiveness
EfDREB39	G-box	CACGTC	1579	6	+	Zea mays	light responsiveness	cis-acting regulatory element involved in light responsiveness
EfDREB39	MYC	CATTTG	1646	6	+	Arabidopsis thaliana	MYC-binding site
EfDREB39	CCGTCC motif	CCGTCC	1561	6	+	Nicotiana tabacum	Meristem specific activation
EfDREB39	GATA-motif	GATAGGG	1372	7	+	Pisum sativum	light responsiveness	part of a light responsive element
EfDREB39	TGACG-motif	TGACG	30	5	+	Hordeum vulganaerobic induction	MeJA-responsiveness	cis-acting regulatory element involved in the MeJA-responsiveness
EfDREB39	TGACG-motif	TGACG	854	5	+	Hordeum vulganaerobic induction	MeJA-responsiveness	cis-acting regulatory element involved in the MeJA-responsiveness
EfDREB39	MYB	CAACCA	1910	6	+	Arabidopsis thaliana	Myb-binding site
EfDREB39	TCT-motif	TCTTAC	1216	6	+	Arabidopsis thaliana	light responsiveness	part of a light responsive element
EfDREB39	ABRE4	CACGTA	483	6	+	Zea mays	abscisic acid responsiveness
EfDREB39	CCGTCC-box	CCGTCC	1561	6	+	Petroselinum hortense	Meristem specific activation
EfDREB39	GCN4_motif	TGAGTCA	999	7	+	Oryza sativa	endosperm expression	cis-regulatory element involved in endosperm expression
EfDREB39	MRE	AACCTAA	1693	7	+	Petroselinum crispum	light responsiveness	MYB binding site involved in light responsiveness
EfDREB39	ABRE	ACGTG	1787	5	+	Arabidopsis thaliana	abscisic acid responsiveness	cis-acting element involved in the abscisic acid responsiveness
EfDREB4	Box 4	ATTAAT	793	6	+	Petroselinum crispum	light responsiveness	part of a conserved DNA module involved in light responsiveness
EfDREB4	ABRE	ACGTG	1567	5	+	Arabidopsis thaliana	abscisic acid responsiveness	cis-acting element involved in the abscisic acid responsiveness
EfDREB4	MYB-like sequence	TAACCA	665	6	+	Arabidopsis thaliana	Myb-binding site
EfDREB4	MRE	AACCTAA	661	7	+	Petroselinum crispum	light responsiveness	MYB binding site involved in light responsiveness
EfDREB4	ABRE4	CACGTA	447	6	+	Zea mays	abscisic acid responsiveness
EfDREB4	CGTCA-motif	CGTCA	237	5	+	Hordeum vulganaerobic induction	MeJA-responsiveness	cis-acting regulatory element involved in the MeJA-responsiveness
EfDREB4	Myb	CAACTG	669	6	+	Arabidopsis thaliana	Myb-binding site
EfDREB4	MYB	TAACCA	665	6	+	Arabidopsis thaliana	Myb-binding site
EfDREB4	MYB	CAACCA	1620	6	+	Arabidopsis thaliana	Myb-binding site
EfDREB4	CAT-box	GCCACT	1874	6	+	Arabidopsis thaliana	meristem expression	cis-acting regulatory element related to meristem expression
EfDREB4	GT1-motif	GGTTAAT	756	7	+	Avena sativa	light responsiveness	light responsive element
EfDREB4	GT1-motif	GGTTAA	1382	6	+	Arabidopsis thaliana	light responsiveness	light responsive element
EfDREB4	G-Box	CACGTT	1361	6	+	Pisum sativum	light responsiveness	cis-acting regulatory element involved in light responsiveness
EfDREB4	MBS	CAACTG	669	6	+	Arabidopsis thaliana	Myb-binding site	MYB binding site involved in drought-inducibility
EfDREB4	TGACG-motif	TGACG	1498	5	+	Hordeum vulganaerobic induction	MeJA-responsiveness	cis-acting regulatory element involved in the MeJA-responsiveness
EfDREB4	TGACG-motif	TGACG	1907	5	+	Hordeum vulganaerobic induction	MeJA-responsiveness	cis-acting regulatory element involved in the MeJA-responsiveness
EfDREB4	MYC	CATTTG	876	6	+	Arabidopsis thaliana	MYC-binding site
EfDREB4	G-box	TAACACGTAG	2	9	+	Brassica oleracea	light responsiveness	cis-acting regulatory element involved in light responsiveness
EfDREB40	TGACG-motif	TGACG	162	5	+	Hordeum vulganaerobic induction	MeJA-responsiveness	cis-acting regulatory element involved in the MeJA-responsiveness
EfDREB40	TGACG-motif	TGACG	369	5	+	Hordeum vulganaerobic induction	MeJA-responsiveness	cis-acting regulatory element involved in the MeJA-responsiveness
EfDREB40	TGACG-motif	TGACG	1848	5	+	Hordeum vulganaerobic induction	MeJA-responsiveness	cis-acting regulatory element involved in the MeJA-responsiveness
EfDREB40	TGACG-motif	TGACG	1971	5	+	Hordeum vulganaerobic induction	MeJA-responsiveness	cis-acting regulatory element involved in the MeJA-responsiveness
EfDREB40	GATA-motif	GATAGGA	1662	7	+	Arabidopsis thaliana	light responsiveness	part of a light responsive element
EfDREB40	MYC	CATTTG	811	6	+	Arabidopsis thaliana	MYC-binding site
EfDREB40	MYC	CATGTG	1891	6	+	Arabidopsis thaliana	MYC-binding site
EfDREB40	ARE	AAACCA	894	6	+	Zea mays	anaerobic induction	cis-acting regulatory element essential for the anaerobic induction
EfDREB40	TCA-element	CCATCTTTTT	1512	9	+	Nicotiana tabacum	salicylic acid responsiveness	cis-acting element involved in salicylic acid responsiveness
EfDREB40	G-box	CACGTC	1370	6	+	Zea mays	light responsiveness	cis-acting regulatory element involved in light responsiveness
EfDREB40	ABRE	ACGTG	2	5	+	Arabidopsis thaliana	abscisic acid responsiveness	cis-acting element involved in the abscisic acid responsiveness
EfDREB40	Myb-binding site	CAACAG	1336	6	+	Nicotiana tabacum	Myb-binding site
EfDREB40	Myb-binding site	CAACAG	1349	6	+	Nicotiana tabacum	Myb-binding site
EfDREB40	GCN4_motif	TGAGTCA	1050	7	+	Oryza sativa	endosperm expression	cis-regulatory element involved in endosperm expression
EfDREB40	ABRE4	CACGTA	1400	6	+	Zea mays	abscisic acid responsiveness
EfDREB40	CGTCA-motif	CGTCA	941	5	+	Hordeum vulganaerobic induction	MeJA-responsiveness	cis-acting regulatory element involved in the MeJA-responsiveness
EfDREB40	CGTCA-motif	CGTCA	1372	5	+	Hordeum vulganaerobic induction	MeJA-responsiveness	cis-acting regulatory element involved in the MeJA-responsiveness
EfDREB40	CGTCA-motif	CGTCA	1982	5	+	Hordeum vulganaerobic induction	MeJA-responsiveness	cis-acting regulatory element involved in the MeJA-responsiveness
EfDREB40	Myb	TAACTG	1931	6	+	Arabidopsis thaliana	Myb-binding site
EfDREB40	WRE3	CCACCT	131	6	+	Pisum sativum	Wound responsiveness
EfDREB40	MYB	CAACAG	1336	6	+	Arabidopsis thaliana	Myb-binding site
EfDREB40	MYB	CAACAG	1349	6	+	Arabidopsis thaliana	Myb-binding site
EfDREB40	DRE core	GCCGAC	349	6	+	Arabidopsis thaliana	DRE cis-acting element
EfDREB41	CCGTCC-box	CCGTCC	184	6	+	Petroselinum hortense	Meristem specific activation
EfDREB41	CGTCA-motif	CGTCA	916	5	+	Hordeum vulganaerobic induction	MeJA-responsiveness	cis-acting regulatory element involved in the MeJA-responsiveness
EfDREB41	MYB	TAACCA	1475	6	+	Arabidopsis thaliana	Myb-binding site
EfDREB41	MYB	TAACCA	1655	6	+	Arabidopsis thaliana	Myb-binding site
EfDREB41	CCAAT-box	CAACGG	295	6	+	Hordeum vulganaerobic induction	Myb-binding site	MYBHv1 binding site
EfDREB41	CCAAT-box	CAACGG	391	6	+	Hordeum vulganaerobic induction	Myb-binding site	MYBHv1 binding site
EfDREB41	Box 4	ATTAAT	428	6	+	Petroselinum crispum	light responsiveness	part of a conserved DNA module involved in light responsiveness
EfDREB41	TGA-element	AACGAC	43	6	+	Brassica oleracea	auxin responsiveness	auxin-responsive element
EfDREB41	MYB-like sequence	TAACCA	1475	6	+	Arabidopsis thaliana	Myb-binding site
EfDREB41	MYB-like sequence	TAACCA	1655	6	+	Arabidopsis thaliana	Myb-binding site
EfDREB41	CCGTCC motif	CCGTCC	184	6	+	Nicotiana tabacum	Meristem specific activation
EfDREB41	TATC-box	TATCCCA	116	7	+	Oryza sativa	gibberellin-responsiveness	cis-acting element involved in gibberellin-responsiveness
EfDREB41	TCA-element	CCATCTTTTT	321	9	+	Nicotiana tabacum	salicylic acid responsiveness	cis-acting element involved in salicylic acid responsiveness
EfDREB41	TCA	TCATCTTCAT	933	9	+	Pisum sativum	salicylic acid responsiveness
EfDREB41	W box	TTGACC	73	6	+	Arabidopsis thaliana	WRKY-binding site
EfDREB41	W box	TTGACC	159	6	+	Arabidopsis thaliana	WRKY-binding site
EfDREB41	TGACG-motif	TGACG	663	5	+	Hordeum vulganaerobic induction	MeJA-responsiveness	cis-acting regulatory element involved in the MeJA-responsiveness
EfDREB41	LTR	CCGAAA	577	6	+	Hordeum vulganaerobic induction	low-temperature responsiveness	cis-acting element involved in low-temperature responsiveness
EfDREB41	LTR	CCGAAA	728	6	+	Hordeum vulganaerobic induction	low-temperature responsiveness	cis-acting element involved in low-temperature responsiveness
EfDREB41	LTR	CCGAAA	808	6	+	Hordeum vulganaerobic induction	low-temperature responsiveness	cis-acting element involved in low-temperature responsiveness
EfDREB42	G-box	TACGTG	291	6	+	Arabidopsis thaliana	light responsiveness	cis-acting regulatory element involved in light responsiveness
EfDREB42	G-box	CACGTC	1460	6	+	Zea mays	light responsiveness	cis-acting regulatory element involved in light responsiveness
EfDREB42	G-box	ACACGTGGC	1540	9	+	Brassica napus	light responsiveness	cis-acting regulatory element involved in light responsiveness
EfDREB42	TCA-element	TCAGAAGAGG	194	9	+	Brassica oleracea	salicylic acid responsiveness	cis-acting element involved in salicylic acid responsiveness
EfDREB42	ARE	AAACCA	1590	6	+	Zea mays	anaerobic induction	cis-acting regulatory element essential for the anaerobic induction
EfDREB42	MYC	CATGTG	706	6	+	Arabidopsis thaliana	MYC-binding site
EfDREB42	MYC	CATGTG	1799	6	+	Arabidopsis thaliana	MYC-binding site
EfDREB42	MYC	CATGTG	1812	6	+	Arabidopsis thaliana	MYC-binding site
EfDREB42	LTR	CCGAAA	1587	6	+	Hordeum vulganaerobic induction	low-temperature responsiveness	cis-acting element involved in low-temperature responsiveness
EfDREB42	TGACG-motif	TGACG	758	5	+	Hordeum vulganaerobic induction	MeJA-responsiveness	cis-acting regulatory element involved in the MeJA-responsiveness
EfDREB42	ABRE3a	TACGTG	291	6	+	Zea mays	abscisic acid responsiveness
EfDREB42	G-Box	CACGTT	1861	6	+	Pisum sativum	light responsiveness	cis-acting regulatory element involved in light responsiveness
EfDREB42	GA-motif	ATAGATAA	1090	8	+	Arabidopsis thaliana	light responsiveness	part of a light responsive element
EfDREB42	Myb	TAACTG	113	6	+	Arabidopsis thaliana	Myb-binding site
EfDREB42	ABRE4	CACGTA	1783	6	+	Zea mays	abscisic acid responsiveness
EfDREB42	ABRE	TACGTGTC	291	8	+	Oryza sativa	abscisic acid responsiveness	cis-acting element involved in the abscisic acid responsiveness
EfDREB42	ABRE	ACGTG	292	5	+	Arabidopsis thaliana	abscisic acid responsiveness	cis-acting element involved in the abscisic acid responsiveness
EfDREB42	ABRE	ACGTG	1523	5	+	Arabidopsis thaliana	abscisic acid responsiveness	cis-acting element involved in the abscisic acid responsiveness
EfDREB42	ABRE	GACACGTGGC	1539	9	+	Triticum aestivum	abscisic acid responsiveness	cis-acting element involved in the abscisic acid responsiveness
EfDREB42	ABRE	ACGTG	1542	5	+	Arabidopsis thaliana	abscisic acid responsiveness	cis-acting element involved in the abscisic acid responsiveness
EfDREB42	Box 4	ATTAAT	722	6	+	Petroselinum crispum	light responsiveness	part of a conserved DNA module involved in light responsiveness
EfDREB43	ABRE	ACGTG	1738	5	+	Arabidopsis thaliana	abscisic acid responsiveness	cis-acting element involved in the abscisic acid responsiveness
EfDREB43	ABRE	ACGTG	1971	5	+	Arabidopsis thaliana	abscisic acid responsiveness	cis-acting element involved in the abscisic acid responsiveness
EfDREB43	MYB-like sequence	TAACCA	1691	6	+	Arabidopsis thaliana	Myb-binding site
EfDREB43	CGTCA-motif	CGTCA	1119	5	+	Hordeum vulganaerobic induction	MeJA-responsiveness	cis-acting regulatory element involved in the MeJA-responsiveness
EfDREB43	CCAAT-box	CAACGG	797	6	+	Hordeum vulganaerobic induction	Myb-binding site	MYBHv1 binding site
EfDREB43	MYB	TAACCA	1691	6	+	Arabidopsis thaliana	Myb-binding site
EfDREB43	CAT-box	GCCACT	180	6	+	Arabidopsis thaliana	meristem expression	cis-acting regulatory element related to meristem expression
EfDREB43	ABRE3a	TACGTG	1737	6	+	Zea mays	abscisic acid responsiveness
EfDREB43	Sp1	GGGCGG	1166	6	+	Oryza sativa	light responsiveness	light responsive element
EfDREB43	Sp1	GGGCGG	1887	6	+	Oryza sativa	light responsiveness	light responsive element
EfDREB43	TGACG-motif	TGACG	1305	5	+	Hordeum vulganaerobic induction	MeJA-responsiveness	cis-acting regulatory element involved in the MeJA-responsiveness
EfDREB43	ARE	AAACCA	1578	6	+	Zea mays	anaerobic induction	cis-acting regulatory element essential for the anaerobic induction
EfDREB43	MYC	CATTTG	453	6	+	Arabidopsis thaliana	MYC-binding site
EfDREB43	MYC	CATGTG	693	6	+	Arabidopsis thaliana	MYC-binding site
EfDREB43	MYC	CATGTG	1624	6	+	Arabidopsis thaliana	MYC-binding site
EfDREB43	G-box	TAACACGTAG	398	9	+	Brassica oleracea	light responsiveness	cis-acting regulatory element involved in light responsiveness
EfDREB43	G-box	CACGTC	1498	6	+	Zea mays	light responsiveness	cis-acting regulatory element involved in light responsiveness
EfDREB43	G-box	TACGTG	1737	6	+	Arabidopsis thaliana	light responsiveness	cis-acting regulatory element involved in light responsiveness
EfDREB43	TCA-element	CCATCTTTTT	958	9	+	Nicotiana tabacum	salicylic acid responsiveness	cis-acting element involved in salicylic acid responsiveness
EfDREB44	CCAAT-box	CAACGG	759	6	+	Hordeum vulganaerobic induction	Myb-binding site	MYBHv1 binding site
EfDREB44	CAT-box	GCCACT	403	6	+	Arabidopsis thaliana	meristem expression	cis-acting regulatory element related to meristem expression
EfDREB44	CCGTCC-box	CCGTCC	267	6	+	Petroselinum hortense	Meristem specific activation
EfDREB44	CCGTCC-box	CCGTCC	610	6	+	Petroselinum hortense	Meristem specific activation
EfDREB44	CCGTCC-box	CCGTCC	861	6	+	Petroselinum hortense	Meristem specific activation
EfDREB44	CCGTCC-box	CCGTCC	1014	6	+	Petroselinum hortense	Meristem specific activation
EfDREB44	CCGTCC-box	CCGTCC	1082	6	+	Petroselinum hortense	Meristem specific activation
EfDREB44	CCGTCC-box	CCGTCC	1086	6	+	Petroselinum hortense	Meristem specific activation
EfDREB44	CCGTCC-box	CCGTCC	1090	6	+	Petroselinum hortense	Meristem specific activation
EfDREB44	CCGTCC-box	CCGTCC	1707	6	+	Petroselinum hortense	Meristem specific activation
EfDREB44	CGTCA-motif	CGTCA	467	5	+	Hordeum vulganaerobic induction	MeJA-responsiveness	cis-acting regulatory element involved in the MeJA-responsiveness
EfDREB44	CGTCA-motif	CGTCA	585	5	+	Hordeum vulganaerobic induction	MeJA-responsiveness	cis-acting regulatory element involved in the MeJA-responsiveness
EfDREB44	CGTCA-motif	CGTCA	856	5	+	Hordeum vulganaerobic induction	MeJA-responsiveness	cis-acting regulatory element involved in the MeJA-responsiveness
EfDREB44	CGTCA-motif	CGTCA	1580	5	+	Hordeum vulganaerobic induction	MeJA-responsiveness	cis-acting regulatory element involved in the MeJA-responsiveness
EfDREB44	CGTCA-motif	CGTCA	1675	5	+	Hordeum vulganaerobic induction	MeJA-responsiveness	cis-acting regulatory element involved in the MeJA-responsiveness
EfDREB44	Myb	CAACTG	251	6	+	Arabidopsis thaliana	Myb-binding site
EfDREB44	Myb	TAACTG	1254	6	+	Arabidopsis thaliana	Myb-binding site
EfDREB44	ABRE4	CACGTA	1317	6	+	Zea mays	abscisic acid responsiveness
EfDREB44	WRE3	CCACCT	1801	6	+	Pisum sativum	Wound responsiveness
EfDREB44	TGA-element	AACGAC	1625	6	+	Brassica oleracea	auxin responsiveness	auxin-responsive element
EfDREB44	MRE	AACCTAA	1616	7	+	Petroselinum crispum	light responsiveness	MYB binding site involved in light responsiveness
EfDREB44	ABRE	GCCGCGTGGC	966	9	+	Oryza sativa	abscisic acid responsiveness	cis-acting element involved in the abscisic acid responsiveness
EfDREB44	ABRE	CACGTG	968	6	+	Arabidopsis thaliana	abscisic acid responsiveness	cis-acting element involved in the abscisic acid responsiveness
EfDREB44	ABRE	ACGTG	969	5	+	Arabidopsis thaliana	abscisic acid responsiveness	cis-acting element involved in the abscisic acid responsiveness
EfDREB44	ABRE	ACGTG	1425	5	+	Arabidopsis thaliana	abscisic acid responsiveness	cis-acting element involved in the abscisic acid responsiveness
EfDREB44	ARE	AAACCA	241	6	+	Zea mays	anaerobic induction	cis-acting regulatory element essential for the anaerobic induction
EfDREB44	ARE	AAACCA	1520	6	+	Zea mays	anaerobic induction	cis-acting regulatory element essential for the anaerobic induction
EfDREB44	G-box	GCCACGTGGA	966	9	+	Arabidopsis thaliana	light responsiveness	cis-acting regulatory element involved in light responsiveness
EfDREB44	G-box	CACGTG	968	6	+	Arabidopsis thaliana	light responsiveness	cis-acting regulatory element involved in light responsiveness
EfDREB44	G-box	CACGAC	1945	6	+	Zea mays	light responsiveness	cis-acting regulatory element involved in light responsiveness
EfDREB44	GATA-motif	GATAGGG	200	7	+	Pisum sativum	light responsiveness	part of a light responsive element
EfDREB44	ABRE2	CCACGTGG	967	8	+	Zea mays	abscisic acid responsiveness
EfDREB44	CCGTCC motif	CCGTCC	267	6	+	Nicotiana tabacum	Meristem specific activation
EfDREB44	CCGTCC motif	CCGTCC	610	6	+	Nicotiana tabacum	Meristem specific activation
EfDREB44	CCGTCC motif	CCGTCC	861	6	+	Nicotiana tabacum	Meristem specific activation
EfDREB44	CCGTCC motif	CCGTCC	1014	6	+	Nicotiana tabacum	Meristem specific activation
EfDREB44	CCGTCC motif	CCGTCC	1082	6	+	Nicotiana tabacum	Meristem specific activation
EfDREB44	CCGTCC motif	CCGTCC	1086	6	+	Nicotiana tabacum	Meristem specific activation
EfDREB44	CCGTCC motif	CCGTCC	1090	6	+	Nicotiana tabacum	Meristem specific activation
EfDREB44	CCGTCC motif	CCGTCC	1707	6	+	Nicotiana tabacum	Meristem specific activation
EfDREB44	MBS	CAACTG	251	6	+	Arabidopsis thaliana	Myb-binding site	MYB binding site involved in drought-inducibility
EfDREB44	Sp1	GGGCGG	530	6	+	Oryza sativa	light responsiveness	light responsive element
EfDREB44	Sp1	GGGCGG	708	6	+	Oryza sativa	light responsiveness	light responsive element
EfDREB44	Sp1	GGGCGG	712	6	+	Oryza sativa	light responsiveness	light responsive element
EfDREB44	Sp1	GGGCGG	797	6	+	Oryza sativa	light responsiveness	light responsive element
EfDREB44	Sp1	GGGCGG	802	6	+	Oryza sativa	light responsiveness	light responsive element
EfDREB44	Sp1	GGGCGG	937	6	+	Oryza sativa	light responsiveness	light responsive element
EfDREB44	Sp1	GGGCGG	1146	6	+	Oryza sativa	light responsiveness	light responsive element
EfDREB44	CARE	CAACTCAC	1777	8	+	Oryza sativa	Canaerobic induction
EfDREB44	TGACG-motif	TGACG	633	5	+	Hordeum vulganaerobic induction	MeJA-responsiveness	cis-acting regulatory element involved in the MeJA-responsiveness
EfDREB44	G-Box	CACGTT	628	6	+	Pisum sativum	light responsiveness	cis-acting regulatory element involved in light responsiveness
EfDREB44	G-Box	CACGTG	968	6	+	Pisum sativum	light responsiveness	cis-acting regulatory element involved in light responsiveness
EfDREB45	ABRE	GACACGTGGC	1012	9	+	Triticum aestivum	abscisic acid responsiveness	cis-acting element involved in the abscisic acid responsiveness
EfDREB45	ABRE	ACGTG	1791	5	+	Arabidopsis thaliana	abscisic acid responsiveness	cis-acting element involved in the abscisic acid responsiveness
EfDREB45	Myb-binding site	CAACAG	1866	6	+	Nicotiana tabacum	Myb-binding site
EfDREB45	TGA-element	AACGAC	1709	6	+	Brassica oleracea	auxin responsiveness	auxin-responsive element
EfDREB45	TGA-element	AACGAC	1799	6	+	Brassica oleracea	auxin responsiveness	auxin-responsive element
EfDREB45	TGA-element	AACGAC	1931	6	+	Brassica oleracea	auxin responsiveness	auxin-responsive element
EfDREB45	MRE	AACCTAA	1808	7	+	Petroselinum crispum	light responsiveness	MYB binding site involved in light responsiveness
EfDREB45	MYB-like sequence	TAACCA	119	6	+	Arabidopsis thaliana	Myb-binding site
EfDREB45	GCN4_motif	TGAGTCA	1647	7	+	Oryza sativa	endosperm expression	cis-regulatory element involved in endosperm expression
EfDREB45	CCGTCC-box	CCGTCC	992	6	+	Petroselinum hortense	Meristem specific activation
EfDREB45	MYB	TAACCA	119	6	+	Arabidopsis thaliana	Myb-binding site
EfDREB45	MYB	CAACAG	1866	6	+	Arabidopsis thaliana	Myb-binding site
EfDREB45	CARE	CAACTCAC	1745	8	+	Oryza sativa	Canaerobic induction
EfDREB45	CCGTCC motif	CCGTCC	992	6	+	Nicotiana tabacum	Meristem specific activation
EfDREB45	ARE	AAACCA	40	6	+	Zea mays	anaerobic induction	cis-acting regulatory element essential for the anaerobic induction
EfDREB45	MYC	CAATTG	27	6	+	Arabidopsis thaliana	MYC-binding site
EfDREB45	MYC	CATTTG	295	6	+	Arabidopsis thaliana	MYC-binding site
EfDREB45	G-box	CACGAC	482	6	+	Zea mays	light responsiveness	cis-acting regulatory element involved in light responsiveness
EfDREB45	G-box	ACACGTG(G/t)CACC	1227	10.5	+	Lycopersicon esculentum	light responsiveness	cis-acting regulatory element involved in light responsiveness
EfDREB45	TCA-element	TCAGAAGAGG	602	9	+	Brassica oleracea	salicylic acid responsiveness	cis-acting element involved in salicylic acid responsiveness
EfDREB46	TGACG-motif	TGACG	235	5	+	Hordeum vulganaerobic induction	MeJA-responsiveness	cis-acting regulatory element involved in the MeJA-responsiveness
EfDREB46	TGACG-motif	TGACG	1070	5	+	Hordeum vulganaerobic induction	MeJA-responsiveness	cis-acting regulatory element involved in the MeJA-responsiveness
EfDREB46	TGACG-motif	TGACG	1381	5	+	Hordeum vulganaerobic induction	MeJA-responsiveness	cis-acting regulatory element involved in the MeJA-responsiveness
EfDREB46	ATC-motif	AGTAATCT	443	8	+	Spinacia oleracea	light responsiveness	part of a conserved DNA module involved in light responsiveness
EfDREB46	ATC-motif	AGTAATCT	1105	8	+	Spinacia oleracea	light responsiveness	part of a conserved DNA module involved in light responsiveness
EfDREB46	ABRE3a	TACGTG	1428	6	+	Zea mays	abscisic acid responsiveness
EfDREB46	TCA	TCATCTTCAT	566	9	+	Pisum sativum	salicylic acid responsiveness
EfDREB46	G-box	CACGTC	253	6	+	Zea mays	light responsiveness	cis-acting regulatory element involved in light responsiveness
EfDREB46	G-box	TACGTG	1428	6	+	Arabidopsis thaliana	light responsiveness	cis-acting regulatory element involved in light responsiveness
EfDREB46	ARE	AAACCA	1904	6	+	Zea mays	anaerobic induction	cis-acting regulatory element essential for the anaerobic induction
EfDREB46	ARE	AAACCA	1932	6	+	Zea mays	anaerobic induction	cis-acting regulatory element essential for the anaerobic induction
EfDREB46	MYC	CATTTG	423	6	+	Arabidopsis thaliana	MYC-binding site
EfDREB46	MYC	CATGTG	636	6	+	Arabidopsis thaliana	MYC-binding site
EfDREB46	CCGTCC motif	CCGTCC	1628	6	+	Nicotiana tabacum	Meristem specific activation
EfDREB46	MYB-like sequence	TAACCA	821	6	+	Arabidopsis thaliana	Myb-binding site
EfDREB46	ABRE	CGTACGTGCA	1426	9	+	Hordeum vulganaerobic induction	abscisic acid responsiveness	cis-acting element involved in the abscisic acid responsiveness
EfDREB46	ABRE	ACGTG	1429	5	+	Arabidopsis thaliana	abscisic acid responsiveness	cis-acting element involved in the abscisic acid responsiveness
EfDREB46	MYB	CAACCA	96	6	+	Arabidopsis thaliana	Myb-binding site
EfDREB46	MYB	TAACCA	821	6	+	Arabidopsis thaliana	Myb-binding site
EfDREB46	MYB	CAACCA	825	6	+	Arabidopsis thaliana	Myb-binding site
EfDREB46	MYB	CAACCA	1696	6	+	Arabidopsis thaliana	Myb-binding site
EfDREB46	WRE3	CCACCT	99	6	+	Pisum sativum	Wound responsiveness
EfDREB46	WUN-motif	AAATTACTA	765	9	+	Nicotiana glutinosa	Wound responsiveness
EfDREB46	CCGTCC-box	CCGTCC	1628	6	+	Petroselinum hortense	Meristem specific activation
EfDREB46	CGTCA-motif	CGTCA	1307	5	+	Hordeum vulganaerobic induction	MeJA-responsiveness	cis-acting regulatory element involved in the MeJA-responsiveness
EfDREB46	CGTCA-motif	CGTCA	1648	5	+	Hordeum vulganaerobic induction	MeJA-responsiveness	cis-acting regulatory element involved in the MeJA-responsiveness
EfDREB47	TGA-element	AACGAC	1951	6	+	Brassica oleracea	auxin responsiveness	auxin-responsive element
EfDREB47	MRE	AACCTAA	1613	7	+	Petroselinum crispum	light responsiveness	MYB binding site involved in light responsiveness
EfDREB47	Box 4	ATTAAT	228	6	+	Petroselinum crispum	light responsiveness	part of a conserved DNA module involved in light responsiveness
EfDREB47	ABRE	ACGTG	962	5	+	Arabidopsis thaliana	abscisic acid responsiveness	cis-acting element involved in the abscisic acid responsiveness
EfDREB47	ABRE	CGTACGTGCA	1508	9	+	Hordeum vulganaerobic induction	abscisic acid responsiveness	cis-acting element involved in the abscisic acid responsiveness
EfDREB47	ABRE	ACGTG	1511	5	+	Arabidopsis thaliana	abscisic acid responsiveness	cis-acting element involved in the abscisic acid responsiveness
EfDREB47	DRE core	GCCGAC	1684	6	+	Arabidopsis thaliana	DRE cis-acting element
EfDREB47	CAT-box	GCCACT	1466	6	+	Arabidopsis thaliana	meristem expression	cis-acting regulatory element related to meristem expression
EfDREB47	GT1-motif	GGTTAAT	1656	7	+	Avena sativa	light responsiveness	light responsive element
EfDREB47	CCGTCC-box	CCGTCC	87	6	+	Petroselinum hortense	Meristem specific activation
EfDREB47	CCGTCC-box	CCGTCC	127	6	+	Petroselinum hortense	Meristem specific activation
EfDREB47	GA-motif	ATAGATAA	1115	8	+	Arabidopsis thaliana	light responsiveness	part of a light responsive element
EfDREB47	WRE3	CCACCT	1967	6	+	Pisum sativum	Wound responsiveness
EfDREB47	TGACG-motif	TGACG	292	5	+	Hordeum vulganaerobic induction	MeJA-responsiveness	cis-acting regulatory element involved in the MeJA-responsiveness
EfDREB47	TGACG-motif	TGACG	304	5	+	Hordeum vulganaerobic induction	MeJA-responsiveness	cis-acting regulatory element involved in the MeJA-responsiveness
EfDREB47	TGACG-motif	TGACG	1505	5	+	Hordeum vulganaerobic induction	MeJA-responsiveness	cis-acting regulatory element involved in the MeJA-responsiveness
EfDREB47	TCA	TCATCTTCAT	1147	9	+	Pisum sativum	salicylic acid responsiveness
EfDREB47	ABRE3a	TACGTG	1510	6	+	Zea mays	abscisic acid responsiveness
EfDREB47	MYC	CATTTG	865	6	+	Arabidopsis thaliana	MYC-binding site
EfDREB47	ARE	AAACCA	827	6	+	Zea mays	anaerobic induction	cis-acting regulatory element essential for the anaerobic induction
EfDREB47	ARE	AAACCA	1121	6	+	Zea mays	anaerobic induction	cis-acting regulatory element essential for the anaerobic induction
EfDREB47	ARE	AAACCA	1859	6	+	Zea mays	anaerobic induction	cis-acting regulatory element essential for the anaerobic induction
EfDREB47	G-box	TACGTG	1510	6	+	Arabidopsis thaliana	light responsiveness	cis-acting regulatory element involved in light responsiveness
EfDREB47	CCGTCC motif	CCGTCC	87	6	+	Nicotiana tabacum	Meristem specific activation
EfDREB47	CCGTCC motif	CCGTCC	127	6	+	Nicotiana tabacum	Meristem specific activation
EfDREB48	GATA-motif	GATAGGG	1095	7	+	Pisum sativum	light responsiveness	part of a light responsive element
EfDREB48	GATA-motif	GATAGGG	1511	7	+	Pisum sativum	light responsiveness	part of a light responsive element
EfDREB48	G-box	CACGTG	85	6	+	Arabidopsis thaliana	light responsiveness	cis-acting regulatory element involved in light responsiveness
EfDREB48	G-box	TAACACGTAG	157	9	+	Brassica oleracea	light responsiveness	cis-acting regulatory element involved in light responsiveness
EfDREB48	G-box	CACGTG	406	6	+	Arabidopsis thaliana	light responsiveness	cis-acting regulatory element involved in light responsiveness
EfDREB48	G-box	CACGTC	756	6	+	Zea mays	light responsiveness	cis-acting regulatory element involved in light responsiveness
EfDREB48	ARE	AAACCA	1829	6	+	Zea mays	anaerobic induction	cis-acting regulatory element essential for the anaerobic induction
EfDREB48	MYC	CATGTG	65	6	+	Arabidopsis thaliana	MYC-binding site
EfDREB48	MYC	CATGTG	79	6	+	Arabidopsis thaliana	MYC-binding site
EfDREB48	MYC	CATTTG	1942	6	+	Arabidopsis thaliana	MYC-binding site
EfDREB48	ATC-motif	AGTAATCT	1596	8	+	Spinacia oleracea	light responsiveness	part of a conserved DNA module involved in light responsiveness
EfDREB48	W box	TTGACC	432	6	+	Arabidopsis thaliana	WRKY-binding site
EfDREB48	W box	TTGACC	902	6	+	Arabidopsis thaliana	WRKY-binding site
EfDREB48	AuxRR-core	GGTCCAT	462	7	+	Nicotiana tabacum	auxin responsiveness	cis-acting regulatory element involved in auxin responsiveness
EfDREB48	AuxRR-core	GGTCCAT	552	7	+	Nicotiana tabacum	auxin responsiveness	cis-acting regulatory element involved in auxin responsiveness
EfDREB48	G-Box	CACGTG	85	6	+	Pisum sativum	light responsiveness	cis-acting regulatory element involved in light responsiveness
EfDREB48	G-Box	CACGTG	406	6	+	Pisum sativum	light responsiveness	cis-acting regulatory element involved in light responsiveness
EfDREB48	MYB recognition site	CCGTTG	452	6	+	Arabidopsis thaliana	Myb-binding site
EfDREB48	MYB recognition site	CCGTTG	1659	6	+	Arabidopsis thaliana	Myb-binding site
EfDREB48	WRE3	CCACCT	585	6	+	Pisum sativum	Wound responsiveness
EfDREB48	WRE3	CCACCT	694	6	+	Pisum sativum	Wound responsiveness
EfDREB48	CGTCA-motif	CGTCA	255	5	+	Hordeum vulganaerobic induction	MeJA-responsiveness	cis-acting regulatory element involved in the MeJA-responsiveness
EfDREB48	CGTCA-motif	CGTCA	496	5	+	Hordeum vulganaerobic induction	MeJA-responsiveness	cis-acting regulatory element involved in the MeJA-responsiveness
EfDREB48	CGTCA-motif	CGTCA	758	5	+	Hordeum vulganaerobic induction	MeJA-responsiveness	cis-acting regulatory element involved in the MeJA-responsiveness
EfDREB48	CGTCA-motif	CGTCA	1795	5	+	Hordeum vulganaerobic induction	MeJA-responsiveness	cis-acting regulatory element involved in the MeJA-responsiveness
EfDREB48	ABRE4	CACGTA	160	6	+	Zea mays	abscisic acid responsiveness
EfDREB48	CAT-box	GCCACT	145	6	+	Arabidopsis thaliana	meristem expression	cis-acting regulatory element related to meristem expression
EfDREB48	CCAAT-box	CAACGG	1636	6	+	Hordeum vulganaerobic induction	Myb-binding site	MYBHv1 binding site
EfDREB48	MYB	CAACCA	105	6	+	Arabidopsis thaliana	Myb-binding site
EfDREB48	MYB	CAACCA	368	6	+	Arabidopsis thaliana	Myb-binding site
EfDREB48	MYB	CAACCA	1814	6	+	Arabidopsis thaliana	Myb-binding site
EfDREB48	MYB	CAACCA	1818	6	+	Arabidopsis thaliana	Myb-binding site
EfDREB48	ABRE	CACGTG	85	6	+	Arabidopsis thaliana	abscisic acid responsiveness	cis-acting element involved in the abscisic acid responsiveness
EfDREB48	ABRE	ACGTG	86	5	+	Arabidopsis thaliana	abscisic acid responsiveness	cis-acting element involved in the abscisic acid responsiveness
EfDREB48	ABRE	CACGTG	406	6	+	Arabidopsis thaliana	abscisic acid responsiveness	cis-acting element involved in the abscisic acid responsiveness
EfDREB48	ABRE	ACGTG	407	5	+	Arabidopsis thaliana	abscisic acid responsiveness	cis-acting element involved in the abscisic acid responsiveness
EfDREB5	TGACG-motif	TGACG	824	5	+	Hordeum vulganaerobic induction	MeJA-responsiveness	cis-acting regulatory element involved in the MeJA-responsiveness
EfDREB5	W box	TTGACC	613	6	+	Arabidopsis thaliana	WRKY-binding site
EfDREB5	W box	TTGACC	1036	6	+	Arabidopsis thaliana	WRKY-binding site
EfDREB5	MYC	CATTTG	184	6	+	Arabidopsis thaliana	MYC-binding site
EfDREB5	MYC	CAATTG	357	6	+	Arabidopsis thaliana	MYC-binding site
EfDREB5	MYC	CATGTG	1635	6	+	Arabidopsis thaliana	MYC-binding site
EfDREB5	ARE	AAACCA	1823	6	+	Zea mays	anaerobic induction	cis-acting regulatory element essential for the anaerobic induction
EfDREB5	TCA-element	TCAGAAGAGG	580	9	+	Brassica oleracea	salicylic acid responsiveness	cis-acting element involved in salicylic acid responsiveness
EfDREB5	G-box	CACGTC	17	6	+	Zea mays	light responsiveness	cis-acting regulatory element involved in light responsiveness
EfDREB5	G-box	CACGTC	1737	6	+	Zea mays	light responsiveness	cis-acting regulatory element involved in light responsiveness
EfDREB5	CCGTCC motif	CCGTCC	1040	6	+	Nicotiana tabacum	Meristem specific activation
EfDREB5	CCGTCC motif	CCGTCC	1808	6	+	Nicotiana tabacum	Meristem specific activation
EfDREB5	ABRE	GCAACGTGTC	772	9	+	Hordeum vulganaerobic induction	abscisic acid responsiveness	cis-acting element involved in the abscisic acid responsiveness
EfDREB5	ABRE	ACGTG	775	5	+	Arabidopsis thaliana	abscisic acid responsiveness	cis-acting element involved in the abscisic acid responsiveness
EfDREB5	ABRE	ACGTG	860	5	+	Arabidopsis thaliana	abscisic acid responsiveness	cis-acting element involved in the abscisic acid responsiveness
EfDREB5	ABRE	ACGTG	1772	5	+	Arabidopsis thaliana	abscisic acid responsiveness	cis-acting element involved in the abscisic acid responsiveness
EfDREB5	ABRE	GACACGTGGC	1797	9	+	Triticum aestivum	abscisic acid responsiveness	cis-acting element involved in the abscisic acid responsiveness
EfDREB5	MYB	CAACCA	1696	6	+	Arabidopsis thaliana	Myb-binding site
EfDREB5	TCT-motif	TCTTAC	1669	6	+	Arabidopsis thaliana	light responsiveness	part of a light responsive element
EfDREB5	DRE core	GCCGAC	391	6	+	Arabidopsis thaliana	DRE cis-acting element
EfDREB5	CCAAT-box	CAACGG	1500	6	+	Hordeum vulganaerobic induction	Myb-binding site	MYBHv1 binding site
EfDREB5	CCAAT-box	CAACGG	1859	6	+	Hordeum vulganaerobic induction	Myb-binding site	MYBHv1 binding site
EfDREB5	ABRE4	CACGTA	1114	6	+	Zea mays	abscisic acid responsiveness
EfDREB5	CCGTCC-box	CCGTCC	1040	6	+	Petroselinum hortense	Meristem specific activation
EfDREB5	CCGTCC-box	CCGTCC	1808	6	+	Petroselinum hortense	Meristem specific activation
EfDREB6	ABRE	CACGTG	774	6	+	Arabidopsis thaliana	abscisic acid responsiveness	cis-acting element involved in the abscisic acid responsiveness
EfDREB6	ABRE	ACGTG	775	5	+	Arabidopsis thaliana	abscisic acid responsiveness	cis-acting element involved in the abscisic acid responsiveness
EfDREB6	ABRE	ACGTG	1817	5	+	Arabidopsis thaliana	abscisic acid responsiveness	cis-acting element involved in the abscisic acid responsiveness
EfDREB6	MYB-like sequence	TAACCA	1796	6	+	Arabidopsis thaliana	Myb-binding site
EfDREB6	TCCC-motif	TCTCCCT	6	7	+	Spinacia oleracea	light responsiveness	part of a light responsive element
EfDREB6	WRE3	CCACCT	1043	6	+	Pisum sativum	Wound responsiveness
EfDREB6	WRE3	CCACCT	1810	6	+	Pisum sativum	Wound responsiveness
EfDREB6	WRE3	CCACCT	1956	6	+	Pisum sativum	Wound responsiveness
EfDREB6	CCGTCC-box	CCGTCC	811	6	+	Petroselinum hortense	Meristem specific activation
EfDREB6	CGTCA-motif	CGTCA	1685	5	+	Hordeum vulganaerobic induction	MeJA-responsiveness	cis-acting regulatory element involved in the MeJA-responsiveness
EfDREB6	Myb	TAACTG	245	6	+	Arabidopsis thaliana	Myb-binding site
EfDREB6	Myb	CAACTG	635	6	+	Arabidopsis thaliana	Myb-binding site
EfDREB6	MYB	TAACCA	1796	6	+	Arabidopsis thaliana	Myb-binding site
EfDREB6	MYB	CAACCA	1953	6	+	Arabidopsis thaliana	Myb-binding site
EfDREB6	CCAAT-box	CAACGG	395	6	+	Hordeum vulganaerobic induction	Myb-binding site	MYBHv1 binding site
EfDREB6	TCT-motif	TCTTAC	1167	6	+	Arabidopsis thaliana	light responsiveness	part of a light responsive element
EfDREB6	ATC-motif	AGTAATCT	1586	8	+	Spinacia oleracea	light responsiveness	part of a conserved DNA module involved in light responsiveness
EfDREB6	G-Box	CACGTG	774	6	+	Pisum sativum	light responsiveness	cis-acting regulatory element involved in light responsiveness
EfDREB6	G-Box	CACGTT	1542	6	+	Pisum sativum	light responsiveness	cis-acting regulatory element involved in light responsiveness
EfDREB6	AuxRR-core	GGTCCAT	1530	7	+	Nicotiana tabacum	auxin responsiveness	cis-acting regulatory element involved in auxin responsiveness
EfDREB6	Sp1	GGGCGG	1710	6	+	Oryza sativa	light responsiveness	light responsive element
EfDREB6	LTR	CCGAAA	1189	6	+	Hordeum vulganaerobic induction	low-temperature responsiveness	cis-acting element involved in low-temperature responsiveness
EfDREB6	MBS	CAACTG	635	6	+	Arabidopsis thaliana	Myb-binding site	MYB binding site involved in drought-inducibility
EfDREB6	CCGTCC motif	CCGTCC	811	6	+	Nicotiana tabacum	Meristem specific activation
EfDREB6	GARE-motif	TCTGTTG	551	7	+	Brassica oleracea	gibberellin-responsiveness	gibberellin-responsive element
EfDREB6	TCA-element	TCAGAAGAGG	1206	9	+	Brassica oleracea	salicylic acid responsiveness	cis-acting element involved in salicylic acid responsiveness
EfDREB6	TCA-element	CCATCTTTTT	1254	9	+	Nicotiana tabacum	salicylic acid responsiveness	cis-acting element involved in salicylic acid responsiveness
EfDREB6	G-box	CACGTG	774	6	+	Arabidopsis thaliana	light responsiveness	cis-acting regulatory element involved in light responsiveness
EfDREB6	MYC	CATTTG	1534	6	+	Arabidopsis thaliana	MYC-binding site
EfDREB6	ARE	AAACCA	805	6	+	Zea mays	anaerobic induction	cis-acting regulatory element essential for the anaerobic induction
EfDREB7	Sp1	GGGCGG	52	6	+	Oryza sativa	light responsiveness	light responsive element
EfDREB7	TGACG-motif	TGACG	106	5	+	Hordeum vulganaerobic induction	MeJA-responsiveness	cis-acting regulatory element involved in the MeJA-responsiveness
EfDREB7	MBS	CAACTG	1138	6	+	Arabidopsis thaliana	Myb-binding site	MYB binding site involved in drought-inducibility
EfDREB7	MBS	CAACTG	1400	6	+	Arabidopsis thaliana	Myb-binding site	MYB binding site involved in drought-inducibility
EfDREB7	G-Box	CACGTT	1147	6	+	Pisum sativum	light responsiveness	cis-acting regulatory element involved in light responsiveness
EfDREB7	ARE	AAACCA	1541	6	+	Zea mays	anaerobic induction	cis-acting regulatory element essential for the anaerobic induction
EfDREB7	MYC	CATTTG	1919	6	+	Arabidopsis thaliana	MYC-binding site
EfDREB7	Box 4	ATTAAT	398	6	+	Petroselinum crispum	light responsiveness	part of a conserved DNA module involved in light responsiveness
EfDREB7	Box 4	ATTAAT	409	6	+	Petroselinum crispum	light responsiveness	part of a conserved DNA module involved in light responsiveness
EfDREB7	GT1-motif	GGTTAAT	247	7	+	Avena sativa	light responsiveness	light responsive element
EfDREB7	CCAAT-box	CAACGG	163	6	+	Hordeum vulganaerobic induction	Myb-binding site	MYBHv1 binding site
EfDREB7	TCT-motif	TCTTAC	1230	6	+	Arabidopsis thaliana	light responsiveness	part of a light responsive element
EfDREB7	MYB	CAACCA	1134	6	+	Arabidopsis thaliana	Myb-binding site
EfDREB7	TCCC-motif	TCTCCCT	1825	7	+	Spinacia oleracea	light responsiveness	part of a light responsive element
EfDREB7	CGTCA-motif	CGTCA	544	5	+	Hordeum vulganaerobic induction	MeJA-responsiveness	cis-acting regulatory element involved in the MeJA-responsiveness
EfDREB7	CGTCA-motif	CGTCA	624	5	+	Hordeum vulganaerobic induction	MeJA-responsiveness	cis-acting regulatory element involved in the MeJA-responsiveness
EfDREB7	Myb	TAACTG	719	6	+	Arabidopsis thaliana	Myb-binding site
EfDREB7	Myb	CAACTG	1138	6	+	Arabidopsis thaliana	Myb-binding site
EfDREB7	Myb	CAACTG	1400	6	+	Arabidopsis thaliana	Myb-binding site
EfDREB7	ABRE4	CACGTA	912	6	+	Zea mays	abscisic acid responsiveness
EfDREB7	ABRE4	CACGTA	1692	6	+	Zea mays	abscisic acid responsiveness
EfDREB8	TGACG-motif	TGACG	779	5	+	Hordeum vulganaerobic induction	MeJA-responsiveness	cis-acting regulatory element involved in the MeJA-responsiveness
EfDREB8	TGACG-motif	TGACG	1462	5	+	Hordeum vulganaerobic induction	MeJA-responsiveness	cis-acting regulatory element involved in the MeJA-responsiveness
EfDREB8	W box	TTGACC	280	6	+	Arabidopsis thaliana	WRKY-binding site
EfDREB8	ABRE3a	TACGTG	1112	6	+	Zea mays	abscisic acid responsiveness
EfDREB8	ABRE3a	TACGTG	1131	6	+	Zea mays	abscisic acid responsiveness
EfDREB8	G-box	CACGTC	602	6	+	Zea mays	light responsiveness	cis-acting regulatory element involved in light responsiveness
EfDREB8	G-box	TACGTG	1112	6	+	Arabidopsis thaliana	light responsiveness	cis-acting regulatory element involved in light responsiveness
EfDREB8	G-box	TACGTG	1131	6	+	Arabidopsis thaliana	light responsiveness	cis-acting regulatory element involved in light responsiveness
EfDREB8	G-box	CACGAC	1324	6	+	Zea mays	light responsiveness	cis-acting regulatory element involved in light responsiveness
EfDREB8	Myb-binding site	CAACAG	546	6	+	Nicotiana tabacum	Myb-binding site
EfDREB8	MYB	CAACAG	546	6	+	Arabidopsis thaliana	Myb-binding site
EfDREB8	CAT-box	GCCACT	539	6	+	Arabidopsis thaliana	meristem expression	cis-acting regulatory element related to meristem expression
EfDREB8	CGTCA-motif	CGTCA	567	5	+	Hordeum vulganaerobic induction	MeJA-responsiveness	cis-acting regulatory element involved in the MeJA-responsiveness
EfDREB8	CCGTCC-box	CCGTCC	1560	6	+	Petroselinum hortense	Meristem specific activation
EfDREB8	ATCT-motif	AATCTAATCC	77	9	+	Pisum sativum	light responsiveness	part of a conserved DNA module involved in light responsiveness
EfDREB8	MYC	CATTTG	323	6	+	Arabidopsis thaliana	MYC-binding site
EfDREB8	MYC	CATGTG	441	6	+	Arabidopsis thaliana	MYC-binding site
EfDREB8	TCA-element	CCATCTTTTT	1912	9	+	Nicotiana tabacum	salicylic acid responsiveness	cis-acting element involved in salicylic acid responsiveness
EfDREB8	GATA-motif	AAGGATAAGG	1341	9	+	Solanum tuberosum	light responsiveness	part of a light responsive element
EfDREB8	CCGTCC motif	CCGTCC	1560	6	+	Nicotiana tabacum	Meristem specific activation
EfDREB8	TGA-element	AACGAC	684	6	+	Brassica oleracea	auxin responsiveness	auxin-responsive element
EfDREB8	ABRE	ACGTG	1072	5	+	Arabidopsis thaliana	abscisic acid responsiveness	cis-acting element involved in the abscisic acid responsiveness
EfDREB8	ABRE	ACGTG	1113	5	+	Arabidopsis thaliana	abscisic acid responsiveness	cis-acting element involved in the abscisic acid responsiveness
EfDREB8	ABRE	ACGTG	1132	5	+	Arabidopsis thaliana	abscisic acid responsiveness	cis-acting element involved in the abscisic acid responsiveness
EfDREB8	ABRE	GCCGCGTGGC	1239	9	+	Oryza sativa	abscisic acid responsiveness	cis-acting element involved in the abscisic acid responsiveness
EfDREB8	ABRE	GCCGCGTGGC	1466	9	+	Oryza sativa	abscisic acid responsiveness	cis-acting element involved in the abscisic acid responsiveness
EfDREB8	Box 4	ATTAAT	721	6	+	Petroselinum crispum	light responsiveness	part of a conserved DNA module involved in light responsiveness
EfDREB8	CCAAT-box	CAACGG	579	6	+	Hordeum vulganaerobic induction	Myb-binding site	MYBHv1 binding site
EfDREB8	GT1-motif	GGTTAA	315	6	+	Arabidopsis thaliana	light responsiveness	light responsive element
EfDREB8	WUN-motif	AAATTTCCT	378	9	+	Brassica oleracea	Wound responsiveness	wound-responsive element
EfDREB8	Myb	TAACTG	8	6	+	Arabidopsis thaliana	Myb-binding site
EfDREB9	CCAAT-box	CAACGG	948	6	+	Hordeum vulganaerobic induction	Myb-binding site	MYBHv1 binding site
EfDREB9	MYB	CAACAG	520	6	+	Arabidopsis thaliana	Myb-binding site
EfDREB9	MYB	CAACAG	870	6	+	Arabidopsis thaliana	Myb-binding site
EfDREB9	CGTCA-motif	CGTCA	728	5	+	Hordeum vulganaerobic induction	MeJA-responsiveness	cis-acting regulatory element involved in the MeJA-responsiveness
EfDREB9	CGTCA-motif	CGTCA	1892	5	+	Hordeum vulganaerobic induction	MeJA-responsiveness	cis-acting regulatory element involved in the MeJA-responsiveness
EfDREB9	ABRE4	CACGTA	1832	6	+	Zea mays	abscisic acid responsiveness
EfDREB9	WRE3	CCACCT	970	6	+	Pisum sativum	Wound responsiveness
EfDREB9	WRE3	CCACCT	1163	6	+	Pisum sativum	Wound responsiveness
EfDREB9	Myb-binding site	CAACAG	520	6	+	Nicotiana tabacum	Myb-binding site
EfDREB9	Myb-binding site	CAACAG	870	6	+	Nicotiana tabacum	Myb-binding site
EfDREB9	TGA-element	AACGAC	154	6	+	Brassica oleracea	auxin responsiveness	auxin-responsive element
EfDREB9	TGA-element	AACGAC	632	6	+	Brassica oleracea	auxin responsiveness	auxin-responsive element
EfDREB9	TGA-element	AACGAC	957	6	+	Brassica oleracea	auxin responsiveness	auxin-responsive element
EfDREB9	ABRE	GACACGTGGC	777	9	+	Triticum aestivum	abscisic acid responsiveness	cis-acting element involved in the abscisic acid responsiveness
EfDREB9	ABRE	CACGTG	779	6	+	Arabidopsis thaliana	abscisic acid responsiveness	cis-acting element involved in the abscisic acid responsiveness
EfDREB9	ABRE	ACGTG	780	5	+	Arabidopsis thaliana	abscisic acid responsiveness	cis-acting element involved in the abscisic acid responsiveness
EfDREB9	TATC-box	TATCCCA	1882	7	+	Oryza sativa	gibberellin-responsiveness	cis-acting element involved in gibberellin-responsiveness
EfDREB9	MYC	CATGTG	1954	6	+	Arabidopsis thaliana	MYC-binding site
EfDREB9	G-box	GCCACGTGGA	777	9	+	Arabidopsis thaliana	light responsiveness	cis-acting regulatory element involved in light responsiveness
EfDREB9	G-box	ACACGTG(G/t)CACC	778	10.5	+	Lycopersicon esculentum	light responsiveness	cis-acting regulatory element involved in light responsiveness
EfDREB9	G-box	CACGTG	779	6	+	Arabidopsis thaliana	light responsiveness	cis-acting regulatory element involved in light responsiveness
EfDREB9	G-box	CACGAC	926	6	+	Zea mays	light responsiveness	cis-acting regulatory element involved in light responsiveness
EfDREB9	TCA-element	CCATCTTTTT	1163	9	+	Nicotiana tabacum	salicylic acid responsiveness	cis-acting element involved in salicylic acid responsiveness
EfDREB9	TCA-element	CCATCTTTTT	1200	9	+	Nicotiana tabacum	salicylic acid responsiveness	cis-acting element involved in salicylic acid responsiveness
EfDREB9	TGACG-motif	TGACG	104	5	+	Hordeum vulganaerobic induction	MeJA-responsiveness	cis-acting regulatory element involved in the MeJA-responsiveness
EfDREB9	TGACG-motif	TGACG	725	5	+	Hordeum vulganaerobic induction	MeJA-responsiveness	cis-acting regulatory element involved in the MeJA-responsiveness
EfDREB9	G-Box	CACGTG	779	6	+	Pisum sativum	light responsiveness	cis-acting regulatory element involved in light responsiveness
EfDREB9	W box	TTGACC	1722	6	+	Arabidopsis thaliana	WRKY-binding site
EfDREB9	W box	TTGACC	1870	6	+	Arabidopsis thaliana	WRKY-binding site
EfDREB9	ATCT-motif	AATCTAATCC	1847	9	+	Pisum sativum	light responsiveness	part of a conserved DNA module involved in light responsiveness
EfERF1	MYC	CAATTG	815	6	+	Arabidopsis thaliana	MYC-binding site
EfERF1	MYC	CAATTG	925	6	+	Arabidopsis thaliana	MYC-binding site
EfERF1	ARE	AAACCA	235	6	+	Zea mays	anaerobic induction	cis-acting regulatory element essential for the anaerobic induction
EfERF1	ARE	AAACCA	769	6	+	Zea mays	anaerobic induction	cis-acting regulatory element essential for the anaerobic induction
EfERF1	G-box	CACGTG	959	6	+	Arabidopsis thaliana	light responsiveness	cis-acting regulatory element involved in light responsiveness
EfERF1	MBS	CAACTG	219	6	+	Arabidopsis thaliana	Myb-binding site	MYB binding site involved in drought-inducibility
EfERF1	TGACG-motif	TGACG	1265	5	+	Hordeum vulganaerobic induction	MeJA-responsiveness	cis-acting regulatory element involved in the MeJA-responsiveness
EfERF1	LTR	CCGAAA	189	6	+	Hordeum vulganaerobic induction	low-temperature responsiveness	cis-acting element involved in low-temperature responsiveness
EfERF1	G-Box	CACGTG	959	6	+	Pisum sativum	light responsiveness	cis-acting regulatory element involved in light responsiveness
EfERF1	ERE	ATTTTAAA	1491	8	+	Nicotiana glutinos	ethylene-responsive element
EfERF1	W box	TTGACC	289	6	+	Arabidopsis thaliana	WRKY-binding site
EfERF1	MYB	TAACCA	935	6	+	Arabidopsis thaliana	Myb-binding site
EfERF1	MYB	CAACCA	1939	6	+	Arabidopsis thaliana	Myb-binding site
EfERF1	Myb	CAACTG	219	6	+	Arabidopsis thaliana	Myb-binding site
EfERF1	Myb	TAACTG	677	6	+	Arabidopsis thaliana	Myb-binding site
EfERF1	AE-box	AGAAACAA	826	8	+	Arabidopsis thaliana	light responsiveness	part of a module for light response
EfERF1	MYB-like sequence	TAACCA	935	6	+	Arabidopsis thaliana	Myb-binding site
EfERF1	ABRE	CACGTG	959	6	+	Arabidopsis thaliana	abscisic acid responsiveness	cis-acting element involved in the abscisic acid responsiveness
EfERF1	ABRE	ACGTG	960	5	+	Arabidopsis thaliana	abscisic acid responsiveness	cis-acting element involved in the abscisic acid responsiveness
EfERF1	ABRE	ACGTG	1043	5	+	Arabidopsis thaliana	abscisic acid responsiveness	cis-acting element involved in the abscisic acid responsiveness
EfERF1	ABRE	ACGTG	1689	5	+	Arabidopsis thaliana	abscisic acid responsiveness	cis-acting element involved in the abscisic acid responsiveness
EfERF10	CCGTCC motif	CCGTCC	887	6	+	Nicotiana tabacum	Meristem specific activation
EfERF10	G-box	TACGTG	1467	6	+	Arabidopsis thaliana	light responsiveness	cis-acting regulatory element involved in light responsiveness
EfERF10	ARE	AAACCA	51	6	+	Zea mays	anaerobic induction	cis-acting regulatory element essential for the anaerobic induction
EfERF10	MYC	CATGTG	247	6	+	Arabidopsis thaliana	MYC-binding site
EfERF10	MYC	CATGTG	1160	6	+	Arabidopsis thaliana	MYC-binding site
EfERF10	MYC	CATTTG	1476	6	+	Arabidopsis thaliana	MYC-binding site
EfERF10	ATC-motif	TGCTATCCG	823	9	+	Zea mays	light responsiveness	part of a conserved DNA module involved in light responsiveness
EfERF10	ABRE3a	TACGTG	1467	6	+	Zea mays	abscisic acid responsiveness
EfERF10	LTR	CCGAAA	684	6	+	Hordeum vulganaerobic induction	low-temperature responsiveness	cis-acting element involved in low-temperature responsiveness
EfERF10	TGACG-motif	TGACG	1170	5	+	Hordeum vulganaerobic induction	MeJA-responsiveness	cis-acting regulatory element involved in the MeJA-responsiveness
EfERF10	TGACG-motif	TGACG	1385	5	+	Hordeum vulganaerobic induction	MeJA-responsiveness	cis-acting regulatory element involved in the MeJA-responsiveness
EfERF10	TGACG-motif	TGACG	1418	5	+	Hordeum vulganaerobic induction	MeJA-responsiveness	cis-acting regulatory element involved in the MeJA-responsiveness
EfERF10	TGACG-motif	TGACG	1989	5	+	Hordeum vulganaerobic induction	MeJA-responsiveness	cis-acting regulatory element involved in the MeJA-responsiveness
EfERF10	MYB recognition site	CCGTTG	1423	6	+	Arabidopsis thaliana	Myb-binding site
EfERF10	MBS	CAACTG	1894	6	+	Arabidopsis thaliana	Myb-binding site	MYB binding site involved in drought-inducibility
EfERF10	WRE3	CCACCT	483	6	+	Pisum sativum	Wound responsiveness
EfERF10	CCGTCC-box	CCGTCC	887	6	+	Petroselinum hortense	Meristem specific activation
EfERF10	Myb	TAACTG	38	6	+	Arabidopsis thaliana	Myb-binding site
EfERF10	Myb	CAACTG	1894	6	+	Arabidopsis thaliana	Myb-binding site
EfERF10	MYB	CAACCA	500	6	+	Arabidopsis thaliana	Myb-binding site
EfERF10	ABRE	AACCCGG	82	7	+	Arabidopsis thaliana	abscisic acid responsiveness	cis-acting element involved in the abscisic acid responsiveness
EfERF10	ABRE	ACGTG	1468	5	+	Arabidopsis thaliana	abscisic acid responsiveness	cis-acting element involved in the abscisic acid responsiveness
EfERF11	CGTCA-motif	CGTCA	964	5	+	Hordeum vulganaerobic induction	MeJA-responsiveness	cis-acting regulatory element involved in the MeJA-responsiveness
EfERF11	Myb	CAACTG	630	6	+	Arabidopsis thaliana	Myb-binding site
EfERF11	CAT-box	GCCACT	1726	6	+	Arabidopsis thaliana	meristem expression	cis-acting regulatory element related to meristem expression
EfERF11	GT1-motif	GGTTAA	732	6	+	Arabidopsis thaliana	light responsiveness	light responsive element
EfERF11	GT1-motif	GGTTAAT	1592	7	+	Avena sativa	light responsiveness	light responsive element
EfERF11	MYB	TAACCA	171	6	+	Arabidopsis thaliana	Myb-binding site
EfERF11	MYB	TAACCA	1247	6	+	Arabidopsis thaliana	Myb-binding site
EfERF11	MYB	CAACAG	1423	6	+	Arabidopsis thaliana	Myb-binding site
EfERF11	MYB	CAACCA	1699	6	+	Arabidopsis thaliana	Myb-binding site
EfERF11	DRE core	GCCGAC	1508	6	+	Arabidopsis thaliana	DRE cis-acting element
EfERF11	Box 4	ATTAAT	118	6	+	Petroselinum crispum	light responsiveness	part of a conserved DNA module involved in light responsiveness
EfERF11	ABRE	AACCCGG	726	7	+	Arabidopsis thaliana	abscisic acid responsiveness	cis-acting element involved in the abscisic acid responsiveness
EfERF11	TGA-element	AACGAC	753	6	+	Brassica oleracea	auxin responsiveness	auxin-responsive element
EfERF11	MYB-like sequence	TAACCA	171	6	+	Arabidopsis thaliana	Myb-binding site
EfERF11	MYB-like sequence	TAACCA	1247	6	+	Arabidopsis thaliana	Myb-binding site
EfERF11	Myb-binding site	CAACAG	1423	6	+	Nicotiana tabacum	Myb-binding site
EfERF11	AE-box	AGAAACTT	29	8	+	Arabidopsis thaliana	light responsiveness	part of a module for light response
EfERF11	G-box	CACGAC	654	6	+	Zea mays	light responsiveness	cis-acting regulatory element involved in light responsiveness
EfERF11	MYC	CATTTG	1132	6	+	Arabidopsis thaliana	MYC-binding site
EfERF11	ARE	AAACCA	606	6	+	Zea mays	anaerobic induction	cis-acting regulatory element essential for the anaerobic induction
EfERF11	ARE	AAACCA	738	6	+	Zea mays	anaerobic induction	cis-acting regulatory element essential for the anaerobic induction
EfERF11	W box	TTGACC	144	6	+	Arabidopsis thaliana	WRKY-binding site
EfERF11	W box	TTGACC	1380	6	+	Arabidopsis thaliana	WRKY-binding site
EfERF11	MBS	CAACTG	630	6	+	Arabidopsis thaliana	Myb-binding site	MYB binding site involved in drought-inducibility
EfERF12	ABRE3a	TACGTG	253	6	+	Zea mays	abscisic acid responsiveness
EfERF12	LTR	CCGAAA	1736	6	+	Hordeum vulganaerobic induction	low-temperature responsiveness	cis-acting element involved in low-temperature responsiveness
EfERF12	LTR	CCGAAA	1838	6	+	Hordeum vulganaerobic induction	low-temperature responsiveness	cis-acting element involved in low-temperature responsiveness
EfERF12	CCGTCC motif	CCGTCC	1789	6	+	Nicotiana tabacum	Meristem specific activation
EfERF12	CCGTCC motif	CCGTCC	1793	6	+	Nicotiana tabacum	Meristem specific activation
EfERF12	CCGTCC motif	CCGTCC	1833	6	+	Nicotiana tabacum	Meristem specific activation
EfERF12	ARE	AAACCA	670	6	+	Zea mays	anaerobic induction	cis-acting regulatory element essential for the anaerobic induction
EfERF12	MYC	CATGTG	71	6	+	Arabidopsis thaliana	MYC-binding site
EfERF12	MYC	CATGTG	1128	6	+	Arabidopsis thaliana	MYC-binding site
EfERF12	G-box	TACGTG	253	6	+	Arabidopsis thaliana	light responsiveness	cis-acting regulatory element involved in light responsiveness
EfERF12	G-box	GCCACGTGGA	1671	9	+	Arabidopsis thaliana	light responsiveness	cis-acting regulatory element involved in light responsiveness
EfERF12	ABRE	ACGTG	254	5	+	Arabidopsis thaliana	abscisic acid responsiveness	cis-acting element involved in the abscisic acid responsiveness
EfERF12	ABRE	ACGTG	436	5	+	Arabidopsis thaliana	abscisic acid responsiveness	cis-acting element involved in the abscisic acid responsiveness
EfERF12	ABRE	ACGTG	484	5	+	Arabidopsis thaliana	abscisic acid responsiveness	cis-acting element involved in the abscisic acid responsiveness
EfERF12	ABRE	ACGTG	1674	5	+	Arabidopsis thaliana	abscisic acid responsiveness	cis-acting element involved in the abscisic acid responsiveness
EfERF12	MYB-like sequence	TAACCA	441	6	+	Arabidopsis thaliana	Myb-binding site
EfERF12	MYB-like sequence	TAACCA	589	6	+	Arabidopsis thaliana	Myb-binding site
EfERF12	MYB-like sequence	TAACCA	830	6	+	Arabidopsis thaliana	Myb-binding site
EfERF12	Myc	TCTCTTA	136	7	+	Arabidopsis thaliana	MYC-binding site
EfERF12	CCGTCC-box	CCGTCC	1789	6	+	Petroselinum hortense	Meristem specific activation
EfERF12	CCGTCC-box	CCGTCC	1793	6	+	Petroselinum hortense	Meristem specific activation
EfERF12	CCGTCC-box	CCGTCC	1833	6	+	Petroselinum hortense	Meristem specific activation
EfERF12	CGTCA-motif	CGTCA	392	5	+	Hordeum vulganaerobic induction	MeJA-responsiveness	cis-acting regulatory element involved in the MeJA-responsiveness
EfERF12	CGTCA-motif	CGTCA	1469	5	+	Hordeum vulganaerobic induction	MeJA-responsiveness	cis-acting regulatory element involved in the MeJA-responsiveness
EfERF12	CGTCA-motif	CGTCA	1600	5	+	Hordeum vulganaerobic induction	MeJA-responsiveness	cis-acting regulatory element involved in the MeJA-responsiveness
EfERF12	ABRE4	CACGTA	1386	6	+	Zea mays	abscisic acid responsiveness
EfERF12	TCT-motif	TCTTAC	746	6	+	Arabidopsis thaliana	light responsiveness	part of a light responsive element
EfERF12	DRE core	GCCGAC	488	6	+	Arabidopsis thaliana	DRE cis-acting element
EfERF12	MYB	TAACCA	441	6	+	Arabidopsis thaliana	Myb-binding site
EfERF12	MYB	TAACCA	589	6	+	Arabidopsis thaliana	Myb-binding site
EfERF12	MYB	TAACCA	830	6	+	Arabidopsis thaliana	Myb-binding site
EfERF12	CAT-box	GCCACT	802	6	+	Arabidopsis thaliana	meristem expression	cis-acting regulatory element related to meristem expression
EfERF12	CAT-box	GCCACT	1035	6	+	Arabidopsis thaliana	meristem expression	cis-acting regulatory element related to meristem expression
EfERF12	CAT-box	GCCACT	1436	6	+	Arabidopsis thaliana	meristem expression	cis-acting regulatory element related to meristem expression
EfERF13	G-box	CACGTC	1647	6	+	Zea mays	light responsiveness	cis-acting regulatory element involved in light responsiveness
EfERF13	ARE	AAACCA	1582	6	+	Zea mays	anaerobic induction	cis-acting regulatory element essential for the anaerobic induction
EfERF13	MYC	CATTTG	1839	6	+	Arabidopsis thaliana	MYC-binding site
EfERF13	Sp1	GGGCGG	1114	6	+	Oryza sativa	light responsiveness	light responsive element
EfERF13	TGACG-motif	TGACG	357	5	+	Hordeum vulganaerobic induction	MeJA-responsiveness	cis-acting regulatory element involved in the MeJA-responsiveness
EfERF13	TGACG-motif	TGACG	1715	5	+	Hordeum vulganaerobic induction	MeJA-responsiveness	cis-acting regulatory element involved in the MeJA-responsiveness
EfERF13	MYB recognition site	CCGTTG	762	6	+	Arabidopsis thaliana	Myb-binding site
EfERF13	MBS	CAACTG	572	6	+	Arabidopsis thaliana	Myb-binding site	MYB binding site involved in drought-inducibility
EfERF13	MBS	CAACTG	1776	6	+	Arabidopsis thaliana	Myb-binding site	MYB binding site involved in drought-inducibility
EfERF13	WRE3	CCACCT	686	6	+	Pisum sativum	Wound responsiveness
EfERF13	CGTCA-motif	CGTCA	1751	5	+	Hordeum vulganaerobic induction	MeJA-responsiveness	cis-acting regulatory element involved in the MeJA-responsiveness
EfERF13	CGTCA-motif	CGTCA	1886	5	+	Hordeum vulganaerobic induction	MeJA-responsiveness	cis-acting regulatory element involved in the MeJA-responsiveness
EfERF13	Myb	CAACTG	572	6	+	Arabidopsis thaliana	Myb-binding site
EfERF13	Myb	TAACTG	1073	6	+	Arabidopsis thaliana	Myb-binding site
EfERF13	Myb	CAACTG	1776	6	+	Arabidopsis thaliana	Myb-binding site
EfERF13	CAT-box	GCCACT	936	6	+	Arabidopsis thaliana	meristem expression	cis-acting regulatory element related to meristem expression
EfERF13	GT1-motif	GGTTAAT	447	7	+	Avena sativa	light responsiveness	light responsive element
EfERF13	DRE core	GCCGAC	1771	6	+	Arabidopsis thaliana	DRE cis-acting element
EfERF13	TCT-motif	TCTTAC	1246	6	+	Arabidopsis thaliana	light responsiveness	part of a light responsive element
EfERF13	MYB	CAACCA	1973	6	+	Arabidopsis thaliana	Myb-binding site
EfERF13	ABRE	TACGGTC	982	7	+	Arabidopsis thaliana	abscisic acid responsiveness	cis-acting element involved in the abscisic acid responsiveness
EfERF13	Myc	TCTCTTA	32	7	+	Arabidopsis thaliana	MYC-binding site
EfERF14	Box 4	ATTAAT	620	6	+	Petroselinum crispum	light responsiveness	part of a conserved DNA module involved in light responsiveness
EfERF14	ABRE	ACGTG	1720	5	+	Arabidopsis thaliana	abscisic acid responsiveness	cis-acting element involved in the abscisic acid responsiveness
EfERF14	Myc	TCTCTTA	46	7	+	Arabidopsis thaliana	MYC-binding site
EfERF14	MYB-like sequence	TAACCA	665	6	+	Arabidopsis thaliana	Myb-binding site
EfERF14	MRE	AACCTAA	1618	7	+	Petroselinum crispum	light responsiveness	MYB binding site involved in light responsiveness
EfERF14	AE-box	AGAAACAA	446	8	+	Arabidopsis thaliana	light responsiveness	part of a module for light response
EfERF14	Myb	CAACTG	1286	6	+	Arabidopsis thaliana	Myb-binding site
EfERF14	CGTCA-motif	CGTCA	1002	5	+	Hordeum vulganaerobic induction	MeJA-responsiveness	cis-acting regulatory element involved in the MeJA-responsiveness
EfERF14	MYB	TAACCA	665	6	+	Arabidopsis thaliana	Myb-binding site
EfERF14	MYB	CAACCA	1969	6	+	Arabidopsis thaliana	Myb-binding site
EfERF14	TGACG-motif	TGACG	547	5	+	Hordeum vulganaerobic induction	MeJA-responsiveness	cis-acting regulatory element involved in the MeJA-responsiveness
EfERF14	LTR	CCGAAA	1256	6	+	Hordeum vulganaerobic induction	low-temperature responsiveness	cis-acting element involved in low-temperature responsiveness
EfERF14	Sp1	GGGCGG	525	6	+	Oryza sativa	light responsiveness	light responsive element
EfERF14	MBS	CAACTG	1286	6	+	Arabidopsis thaliana	Myb-binding site	MYB binding site involved in drought-inducibility
EfERF14	MYB recognition site	CCGTTG	596	6	+	Arabidopsis thaliana	Myb-binding site
EfERF14	GATA-motif	AAGGATAAGG	1693	9	+	Solanum tuberosum	light responsiveness	part of a light responsive element
EfERF14	TCA-element	CCATCTTTTT	826	9	+	Nicotiana tabacum	salicylic acid responsiveness	cis-acting element involved in salicylic acid responsiveness
EfERF14	MYC	CAATTG	321	6	+	Arabidopsis thaliana	MYC-binding site
EfERF15	ABRE	CGTACGTGCA	113	9	+	Hordeum vulganaerobic induction	abscisic acid responsiveness	cis-acting element involved in the abscisic acid responsiveness
EfERF15	ABRE	ACGTG	116	5	+	Arabidopsis thaliana	abscisic acid responsiveness	cis-acting element involved in the abscisic acid responsiveness
EfERF15	ABRE	CACGTG	336	6	+	Arabidopsis thaliana	abscisic acid responsiveness	cis-acting element involved in the abscisic acid responsiveness
EfERF15	ABRE	ACGTG	337	5	+	Arabidopsis thaliana	abscisic acid responsiveness	cis-acting element involved in the abscisic acid responsiveness
EfERF15	ABRE	CGCACGTGTC	347	9	+	Hordeum vulganaerobic induction	abscisic acid responsiveness	cis-acting element involved in the abscisic acid responsiveness
EfERF15	ABRE	CACGTG	349	6	+	Arabidopsis thaliana	abscisic acid responsiveness	cis-acting element involved in the abscisic acid responsiveness
EfERF15	ABRE	ACGTG	350	5	+	Arabidopsis thaliana	abscisic acid responsiveness	cis-acting element involved in the abscisic acid responsiveness
EfERF15	ABRE	ACGTG	1752	5	+	Arabidopsis thaliana	abscisic acid responsiveness	cis-acting element involved in the abscisic acid responsiveness
EfERF15	MYB-like sequence	TAACCA	1154	6	+	Arabidopsis thaliana	Myb-binding site
EfERF15	Myb-binding site	CAACAG	1342	6	+	Nicotiana tabacum	Myb-binding site
EfERF15	Myb-binding site	CAACAG	1961	6	+	Nicotiana tabacum	Myb-binding site
EfERF15	WRE3	CCACCT	207	6	+	Pisum sativum	Wound responsiveness
EfERF15	WUN-motif	TTATTACAT	536	9	+	Nicotiana glutinosa	Wound responsiveness
EfERF15	CGTCA-motif	CGTCA	1726	5	+	Hordeum vulganaerobic induction	MeJA-responsiveness	cis-acting regulatory element involved in the MeJA-responsiveness
EfERF15	GT1-motif	GGTTAA	600	6	+	Arabidopsis thaliana	light responsiveness	light responsive element
EfERF15	MYB	TAACCA	1154	6	+	Arabidopsis thaliana	Myb-binding site
EfERF15	MYB	CAACAG	1342	6	+	Arabidopsis thaliana	Myb-binding site
EfERF15	MYB	CAACCA	1587	6	+	Arabidopsis thaliana	Myb-binding site
EfERF15	MYB	CAACAG	1961	6	+	Arabidopsis thaliana	Myb-binding site
EfERF15	ABRE3a	TACGTG	115	6	+	Zea mays	abscisic acid responsiveness
EfERF15	MBSI	aaaAaaC(G/C)GTTA	593	10.5	+	Petunia hybrida	Myb-binding site	MYB binding site involved in flavonoid biosynthetic genes regulation
EfERF15	G-Box	CACGTG	336	6	+	Pisum sativum	light responsiveness	cis-acting regulatory element involved in light responsiveness
EfERF15	G-Box	CACGTG	349	6	+	Pisum sativum	light responsiveness	cis-acting regulatory element involved in light responsiveness
EfERF15	TGACG-motif	TGACG	23	5	+	Hordeum vulganaerobic induction	MeJA-responsiveness	cis-acting regulatory element involved in the MeJA-responsiveness
EfERF15	TGACG-motif	TGACG	1690	5	+	Hordeum vulganaerobic induction	MeJA-responsiveness	cis-acting regulatory element involved in the MeJA-responsiveness
EfERF15	TGACG-motif	TGACG	1976	5	+	Hordeum vulganaerobic induction	MeJA-responsiveness	cis-acting regulatory element involved in the MeJA-responsiveness
EfERF15	G-box	TACGTG	115	6	+	Arabidopsis thaliana	light responsiveness	cis-acting regulatory element involved in light responsiveness
EfERF15	G-box	CACGTG	336	6	+	Arabidopsis thaliana	light responsiveness	cis-acting regulatory element involved in light responsiveness
EfERF15	G-box	ACACGTGT	348	8	+	Brassica napus	light responsiveness	cis-acting regulatory element involved in light responsiveness
EfERF15	G-box	CACGTG	349	6	+	Arabidopsis thaliana	light responsiveness	cis-acting regulatory element involved in light responsiveness
EfERF15	MYC	CATTTG	973	6	+	Arabidopsis thaliana	MYC-binding site
EfERF15	MYC	CATGTG	1068	6	+	Arabidopsis thaliana	MYC-binding site
EfERF16	MBS	CAACTG	392	6	+	Arabidopsis thaliana	Myb-binding site	MYB binding site involved in drought-inducibility
EfERF16	TGACG-motif	TGACG	135	5	+	Hordeum vulganaerobic induction	MeJA-responsiveness	cis-acting regulatory element involved in the MeJA-responsiveness
EfERF16	TGACG-motif	TGACG	1170	5	+	Hordeum vulganaerobic induction	MeJA-responsiveness	cis-acting regulatory element involved in the MeJA-responsiveness
EfERF16	TGACG-motif	TGACG	1413	5	+	Hordeum vulganaerobic induction	MeJA-responsiveness	cis-acting regulatory element involved in the MeJA-responsiveness
EfERF16	Sp1	GGGCGG	1865	6	+	Oryza sativa	light responsiveness	light responsive element
EfERF16	Sp1	GGGCGG	1869	6	+	Oryza sativa	light responsiveness	light responsive element
EfERF16	Sp1	GGGCGG	1873	6	+	Oryza sativa	light responsiveness	light responsive element
EfERF16	W box	TTGACC	1227	6	+	Arabidopsis thaliana	WRKY-binding site
EfERF16	MYC	CATTTG	1224	6	+	Arabidopsis thaliana	MYC-binding site
EfERF16	TCA-element	TCAGAAGAGG	1878	9	+	Brassica oleracea	salicylic acid responsiveness	cis-acting element involved in salicylic acid responsiveness
EfERF16	G-box	CACGTC	709	6	+	Zea mays	light responsiveness	cis-acting regulatory element involved in light responsiveness
EfERF16	G-box	CACGAC	1138	6	+	Zea mays	light responsiveness	cis-acting regulatory element involved in light responsiveness
EfERF16	CCGTCC motif	CCGTCC	894	6	+	Nicotiana tabacum	Meristem specific activation
EfERF16	Myc	TCTCTTA	1735	7	+	Arabidopsis thaliana	MYC-binding site
EfERF16	ABRE	ACGTG	242	5	+	Arabidopsis thaliana	abscisic acid responsiveness	cis-acting element involved in the abscisic acid responsiveness
EfERF16	ABRE	ACGTG	1703	5	+	Arabidopsis thaliana	abscisic acid responsiveness	cis-acting element involved in the abscisic acid responsiveness
EfERF16	MYB	CAACCA	211	6	+	Arabidopsis thaliana	Myb-binding site
EfERF16	GT1-motif	GGTTAAT	528	7	+	Avena sativa	light responsiveness	light responsive element
EfERF16	ABRE4	CACGTA	509	6	+	Zea mays	abscisic acid responsiveness
EfERF16	CGTCA-motif	CGTCA	1943	5	+	Hordeum vulganaerobic induction	MeJA-responsiveness	cis-acting regulatory element involved in the MeJA-responsiveness
EfERF16	CCGTCC-box	CCGTCC	894	6	+	Petroselinum hortense	Meristem specific activation
EfERF16	Myb	CAACTG	392	6	+	Arabidopsis thaliana	Myb-binding site
EfERF16	3-AF1 binding site	TAAGAGAGGAA	1761	10	+	Solanum tuberosum	light responsiveness	light responsive element
EfERF17	Myb-binding site	CAACAG	1517	6	+	Nicotiana tabacum	Myb-binding site
EfERF17	ABRE	GCAACGTGTC	329	9	+	Hordeum vulganaerobic induction	abscisic acid responsiveness	cis-acting element involved in the abscisic acid responsiveness
EfERF17	ABRE	ACGTG	332	5	+	Arabidopsis thaliana	abscisic acid responsiveness	cis-acting element involved in the abscisic acid responsiveness
EfERF17	ABRE	ACGTG	409	5	+	Arabidopsis thaliana	abscisic acid responsiveness	cis-acting element involved in the abscisic acid responsiveness
EfERF17	ABRE	ACGTG	1012	5	+	Arabidopsis thaliana	abscisic acid responsiveness	cis-acting element involved in the abscisic acid responsiveness
EfERF17	ABRE	AACCCGG	1891	7	+	Arabidopsis thaliana	abscisic acid responsiveness	cis-acting element involved in the abscisic acid responsiveness
EfERF17	ABRE	GCAACGTGTC	1976	9	+	Hordeum vulganaerobic induction	abscisic acid responsiveness	cis-acting element involved in the abscisic acid responsiveness
EfERF17	ABRE	GCCGCGTGGC	1986	9	+	Oryza sativa	abscisic acid responsiveness	cis-acting element involved in the abscisic acid responsiveness
EfERF17	CAT-box	GCCACT	374	6	+	Arabidopsis thaliana	meristem expression	cis-acting regulatory element related to meristem expression
EfERF17	GT1-motif	GGTTAAT	150	7	+	Avena sativa	light responsiveness	light responsive element
EfERF17	MYB	CAACAG	1517	6	+	Arabidopsis thaliana	Myb-binding site
EfERF17	DRE core	GCCGAC	405	6	+	Arabidopsis thaliana	DRE cis-acting element
EfERF17	WRE3	CCACCT	82	6	+	Pisum sativum	Wound responsiveness
EfERF17	WRE3	CCACCT	948	6	+	Pisum sativum	Wound responsiveness
EfERF17	WRE3	CCACCT	1789	6	+	Pisum sativum	Wound responsiveness
EfERF17	WRE3	CCACCT	1951	6	+	Pisum sativum	Wound responsiveness
EfERF17	CGTCA-motif	CGTCA	487	5	+	Hordeum vulganaerobic induction	MeJA-responsiveness	cis-acting regulatory element involved in the MeJA-responsiveness
EfERF17	CGTCA-motif	CGTCA	1650	5	+	Hordeum vulganaerobic induction	MeJA-responsiveness	cis-acting regulatory element involved in the MeJA-responsiveness
EfERF17	CGTCA-motif	CGTCA	1781	5	+	Hordeum vulganaerobic induction	MeJA-responsiveness	cis-acting regulatory element involved in the MeJA-responsiveness
EfERF17	Myb	CAACTG	292	6	+	Arabidopsis thaliana	Myb-binding site
EfERF17	Myb	CAACTG	867	6	+	Arabidopsis thaliana	Myb-binding site
EfERF17	TGACG-motif	TGACG	522	5	+	Hordeum vulganaerobic induction	MeJA-responsiveness	cis-acting regulatory element involved in the MeJA-responsiveness
EfERF17	LTR	CCGAAA	1616	6	+	Hordeum vulganaerobic induction	low-temperature responsiveness	cis-acting element involved in low-temperature responsiveness
EfERF17	MBS	CAACTG	292	6	+	Arabidopsis thaliana	Myb-binding site	MYB binding site involved in drought-inducibility
EfERF17	MBS	CAACTG	867	6	+	Arabidopsis thaliana	Myb-binding site	MYB binding site involved in drought-inducibility
EfERF17	W box	TTGACC	1598	6	+	Arabidopsis thaliana	WRKY-binding site
EfERF17	G-Box	CACGTT	1879	6	+	Pisum sativum	light responsiveness	cis-acting regulatory element involved in light responsiveness
EfERF17	G-box	CACGTC	1648	6	+	Zea mays	light responsiveness	cis-acting regulatory element involved in light responsiveness
EfERF17	G-box	CACGTC	1779	6	+	Zea mays	light responsiveness	cis-acting regulatory element involved in light responsiveness
EfERF17	MYC	CATGTG	46	6	+	Arabidopsis thaliana	MYC-binding site
EfERF17	MYC	CATGTG	889	6	+	Arabidopsis thaliana	MYC-binding site
EfERF17	MYC	CATGTG	1577	6	+	Arabidopsis thaliana	MYC-binding site
EfERF17	MYC	CATTTG	1763	6	+	Arabidopsis thaliana	MYC-binding site
EfERF17	ARE	AAACCA	781	6	+	Zea mays	anaerobic induction	cis-acting regulatory element essential for the anaerobic induction
EfERF18	ERE	ATTTTAAA	1342	8	+	Nicotiana glutinos	ethylene-responsive element
EfERF18	W box	TTGACC	437	6	+	Arabidopsis thaliana	WRKY-binding site
EfERF18	MBS	CAACTG	1985	6	+	Arabidopsis thaliana	Myb-binding site	MYB binding site involved in drought-inducibility
EfERF18	MYB recognition site	CCGTTG	396	6	+	Arabidopsis thaliana	Myb-binding site
EfERF18	MYB recognition site	CCGTTG	1858	6	+	Arabidopsis thaliana	Myb-binding site
EfERF18	TGACG-motif	TGACG	1512	5	+	Hordeum vulganaerobic induction	MeJA-responsiveness	cis-acting regulatory element involved in the MeJA-responsiveness
EfERF18	TGACG-motif	TGACG	1960	5	+	Hordeum vulganaerobic induction	MeJA-responsiveness	cis-acting regulatory element involved in the MeJA-responsiveness
EfERF18	CCGTCC motif	CCGTCC	1774	6	+	Nicotiana tabacum	Meristem specific activation
EfERF18	MYC	CATTTG	461	6	+	Arabidopsis thaliana	MYC-binding site
EfERF18	MYC	CATTTG	1201	6	+	Arabidopsis thaliana	MYC-binding site
EfERF18	G-box	CACGTC	175	6	+	Zea mays	light responsiveness	cis-acting regulatory element involved in light responsiveness
EfERF18	ABRE	ACGTG	1509	5	+	Arabidopsis thaliana	abscisic acid responsiveness	cis-acting element involved in the abscisic acid responsiveness
EfERF18	TGA-element	AACGAC	1400	6	+	Brassica oleracea	auxin responsiveness	auxin-responsive element
EfERF18	Myb	CAACTG	1985	6	+	Arabidopsis thaliana	Myb-binding site
EfERF18	CCGTCC-box	CCGTCC	1774	6	+	Petroselinum hortense	Meristem specific activation
EfERF18	GA-motif	ATAGATAA	994	8	+	Arabidopsis thaliana	light responsiveness	part of a light responsive element
EfERF18	MYB	CAACCA	457	6	+	Arabidopsis thaliana	Myb-binding site
EfERF18	CAT-box	GCCACT	1949	6	+	Arabidopsis thaliana	meristem expression	cis-acting regulatory element related to meristem expression
EfERF19	G-box	CACGTC	1676	6	+	Zea mays	light responsiveness	cis-acting regulatory element involved in light responsiveness
EfERF19	MYC	CATGTG	773	6	+	Arabidopsis thaliana	MYC-binding site
EfERF19	GARE-motif	TCTGTTG	1613	7	+	Brassica oleracea	gibberellin-responsiveness	gibberellin-responsive element
EfERF19	GATA-motif	AAGATAAGATT	867	10	+	Arabidopsis thaliana	light responsiveness	part of a light responsive element
EfERF19	GATA-motif	GATAGGA	1060	7	+	Arabidopsis thaliana	light responsiveness	part of a light responsive element
EfERF19	TGACG-motif	TGACG	461	5	+	Hordeum vulganaerobic induction	MeJA-responsiveness	cis-acting regulatory element involved in the MeJA-responsiveness
EfERF19	TGACG-motif	TGACG	738	5	+	Hordeum vulganaerobic induction	MeJA-responsiveness	cis-acting regulatory element involved in the MeJA-responsiveness
EfERF19	TGACG-motif	TGACG	939	5	+	Hordeum vulganaerobic induction	MeJA-responsiveness	cis-acting regulatory element involved in the MeJA-responsiveness
EfERF19	TGACG-motif	TGACG	1394	5	+	Hordeum vulganaerobic induction	MeJA-responsiveness	cis-acting regulatory element involved in the MeJA-responsiveness
EfERF19	ERE	ATTTTAAA	1002	8	+	Nicotiana glutinos	ethylene-responsive element
EfERF19	G-Box	CACGTT	208	6	+	Pisum sativum	light responsiveness	cis-acting regulatory element involved in light responsiveness
EfERF19	CAT-box	GCCACT	1312	6	+	Arabidopsis thaliana	meristem expression	cis-acting regulatory element related to meristem expression
EfERF19	GT1-motif	GGTTAA	1647	6	+	Arabidopsis thaliana	light responsiveness	light responsive element
EfERF19	MYB	CAACCA	1371	6	+	Arabidopsis thaliana	Myb-binding site
EfERF19	WRE3	CCACCT	1200	6	+	Pisum sativum	Wound responsiveness
EfERF19	ABRE4	CACGTA	1375	6	+	Zea mays	abscisic acid responsiveness
EfERF19	TGA-element	AACGAC	1750	6	+	Brassica oleracea	auxin responsiveness	auxin-responsive element
EfERF19	Box 4	ATTAAT	855	6	+	Petroselinum crispum	light responsiveness	part of a conserved DNA module involved in light responsiveness
EfERF2	ABRE4	CACGTA	1236	6	+	Zea mays	abscisic acid responsiveness
EfERF2	CGTCA-motif	CGTCA	1882	5	+	Hordeum vulganaerobic induction	MeJA-responsiveness	cis-acting regulatory element involved in the MeJA-responsiveness
EfERF2	Myb	TAACTG	586	6	+	Arabidopsis thaliana	Myb-binding site
EfERF2	3-AF1 binding site	TAAGAGAGGAA	1529	10	+	Solanum tuberosum	light responsiveness	light responsive element
EfERF2	WRE3	CCACCT	1225	6	+	Pisum sativum	Wound responsiveness
EfERF2	WRE3	CCACCT	1666	6	+	Pisum sativum	Wound responsiveness
EfERF2	MYB	CAACAG	409	6	+	Arabidopsis thaliana	Myb-binding site
EfERF2	MYB	TAACCA	593	6	+	Arabidopsis thaliana	Myb-binding site
EfERF2	MYB	TAACCA	710	6	+	Arabidopsis thaliana	Myb-binding site
EfERF2	MYB	CAACCA	792	6	+	Arabidopsis thaliana	Myb-binding site
EfERF2	MYB	CAACAG	869	6	+	Arabidopsis thaliana	Myb-binding site
EfERF2	CCAAT-box	CAACGG	566	6	+	Hordeum vulganaerobic induction	Myb-binding site	MYBHv1 binding site
EfERF2	CCAAT-box	CAACGG	624	6	+	Hordeum vulganaerobic induction	Myb-binding site	MYBHv1 binding site
EfERF2	CCAAT-box	CAACGG	637	6	+	Hordeum vulganaerobic induction	Myb-binding site	MYBHv1 binding site
EfERF2	TCT-motif	TCTTAC	876	6	+	Arabidopsis thaliana	light responsiveness	part of a light responsive element
EfERF2	ABRE	ACGTG	960	5	+	Arabidopsis thaliana	abscisic acid responsiveness	cis-acting element involved in the abscisic acid responsiveness
EfERF2	ABRE	AACCCGG	1175	7	+	Arabidopsis thaliana	abscisic acid responsiveness	cis-acting element involved in the abscisic acid responsiveness
EfERF2	ABRE	AACCCGG	1721	7	+	Arabidopsis thaliana	abscisic acid responsiveness	cis-acting element involved in the abscisic acid responsiveness
EfERF2	Myb-binding site	CAACAG	409	6	+	Nicotiana tabacum	Myb-binding site
EfERF2	Myb-binding site	CAACAG	869	6	+	Nicotiana tabacum	Myb-binding site
EfERF2	AE-box	AGAAACAA	1973	8	+	Arabidopsis thaliana	light responsiveness	part of a module for light response
EfERF2	MYB-like sequence	TAACCA	593	6	+	Arabidopsis thaliana	Myb-binding site
EfERF2	MYB-like sequence	TAACCA	710	6	+	Arabidopsis thaliana	Myb-binding site
EfERF2	TCA-element	TCAGAAGAGG	1484	9	+	Brassica oleracea	salicylic acid responsiveness	cis-acting element involved in salicylic acid responsiveness
EfERF2	TCA-element	CCATCTTTTT	1807	9	+	Nicotiana tabacum	salicylic acid responsiveness	cis-acting element involved in salicylic acid responsiveness
EfERF2	G-box	TACGTG	959	6	+	Arabidopsis thaliana	light responsiveness	cis-acting regulatory element involved in light responsiveness
EfERF2	G-box	CACGTC	1880	6	+	Zea mays	light responsiveness	cis-acting regulatory element involved in light responsiveness
EfERF2	G-box	CACGTC	1926	6	+	Zea mays	light responsiveness	cis-acting regulatory element involved in light responsiveness
EfERF2	TCA	TCATCTTCAT	1368	9	+	Pisum sativum	salicylic acid responsiveness
EfERF2	ABRE3a	TACGTG	959	6	+	Zea mays	abscisic acid responsiveness
EfERF2	MYB recognition site	CCGTTG	226	6	+	Arabidopsis thaliana	Myb-binding site
EfERF2	TGACG-motif	TGACG	366	5	+	Hordeum vulganaerobic induction	MeJA-responsiveness	cis-acting regulatory element involved in the MeJA-responsiveness
EfERF2	CARE	CAACTCAC	1331	8	+	Oryza sativa	Canaerobic induction
EfERF2	LTR	CCGAAA	1940	6	+	Hordeum vulganaerobic induction	low-temperature responsiveness	cis-acting element involved in low-temperature responsiveness
EfERF20	AE-box	AGAAACAA	996	8	+	Arabidopsis thaliana	light responsiveness	part of a module for light response
EfERF20	Myc	TCTCTTA	364	7	+	Arabidopsis thaliana	MYC-binding site
EfERF20	MYB	CAACCA	1956	6	+	Arabidopsis thaliana	Myb-binding site
EfERF20	Myb	CAACTG	1898	6	+	Arabidopsis thaliana	Myb-binding site
EfERF20	CGTCA-motif	CGTCA	280	5	+	Hordeum vulganaerobic induction	MeJA-responsiveness	cis-acting regulatory element involved in the MeJA-responsiveness
EfERF20	MYB recognition site	CCGTTG	159	6	+	Arabidopsis thaliana	Myb-binding site
EfERF20	MBS	CAACTG	1898	6	+	Arabidopsis thaliana	Myb-binding site	MYB binding site involved in drought-inducibility
EfERF20	LTR	CCGAAA	1685	6	+	Hordeum vulganaerobic induction	low-temperature responsiveness	cis-acting element involved in low-temperature responsiveness
EfERF20	Sp1	GGGCGG	863	6	+	Oryza sativa	light responsiveness	light responsive element
EfERF20	TGACG-motif	TGACG	13	5	+	Hordeum vulganaerobic induction	MeJA-responsiveness	cis-acting regulatory element involved in the MeJA-responsiveness
EfERF20	TGACG-motif	TGACG	119	5	+	Hordeum vulganaerobic induction	MeJA-responsiveness	cis-acting regulatory element involved in the MeJA-responsiveness
EfERF20	TGACG-motif	TGACG	959	5	+	Hordeum vulganaerobic induction	MeJA-responsiveness	cis-acting regulatory element involved in the MeJA-responsiveness
EfERF20	W box	TTGACC	1785	6	+	Arabidopsis thaliana	WRKY-binding site
EfERF20	ARE	AAACCA	1429	6	+	Zea mays	anaerobic induction	cis-acting regulatory element essential for the anaerobic induction
EfERF20	MYC	CATTTG	1782	6	+	Arabidopsis thaliana	MYC-binding site
EfERF20	TCA-element	CCATCTTTTT	601	9	+	Nicotiana tabacum	salicylic acid responsiveness	cis-acting element involved in salicylic acid responsiveness
EfERF20	GATA-motif	GATAGGA	1514	7	+	Arabidopsis thaliana	light responsiveness	part of a light responsive element
EfERF21	G-box	CACGTG	591	6	+	Arabidopsis thaliana	light responsiveness	cis-acting regulatory element involved in light responsiveness
EfERF21	TCA-element	CCATCTTTTT	38	9	+	Nicotiana tabacum	salicylic acid responsiveness	cis-acting element involved in salicylic acid responsiveness
EfERF21	TCA-element	TCAGAAGAGG	98	9	+	Brassica oleracea	salicylic acid responsiveness	cis-acting element involved in salicylic acid responsiveness
EfERF21	MYC	CAATTG	396	6	+	Arabidopsis thaliana	MYC-binding site
EfERF21	MYC	CATTTG	825	6	+	Arabidopsis thaliana	MYC-binding site
EfERF21	MYC	CATTTG	1141	6	+	Arabidopsis thaliana	MYC-binding site
EfERF21	MYC	CATTTG	1440	6	+	Arabidopsis thaliana	MYC-binding site
EfERF21	MYC	CATTTG	1757	6	+	Arabidopsis thaliana	MYC-binding site
EfERF21	MYC	CATTTG	1798	6	+	Arabidopsis thaliana	MYC-binding site
EfERF21	AuxRR-core	GGTCCAT	628	7	+	Nicotiana tabacum	auxin responsiveness	cis-acting regulatory element involved in auxin responsiveness
EfERF21	G-Box	CACGTG	591	6	+	Pisum sativum	light responsiveness	cis-acting regulatory element involved in light responsiveness
EfERF21	LTR	CCGAAA	1253	6	+	Hordeum vulganaerobic induction	low-temperature responsiveness	cis-acting element involved in low-temperature responsiveness
EfERF21	Myb	TAACTG	1281	6	+	Arabidopsis thaliana	Myb-binding site
EfERF21	Myb	TAACTG	1915	6	+	Arabidopsis thaliana	Myb-binding site
EfERF21	CAT-box	GCCACT	1123	6	+	Arabidopsis thaliana	meristem expression	cis-acting regulatory element related to meristem expression
EfERF21	ABRE	CACGTG	591	6	+	Arabidopsis thaliana	abscisic acid responsiveness	cis-acting element involved in the abscisic acid responsiveness
EfERF21	ABRE	ACGTG	592	5	+	Arabidopsis thaliana	abscisic acid responsiveness	cis-acting element involved in the abscisic acid responsiveness
EfERF21	ABRE	ACGTG	665	5	+	Arabidopsis thaliana	abscisic acid responsiveness	cis-acting element involved in the abscisic acid responsiveness
EfERF22	MBS	CAACTG	1358	6	+	Arabidopsis thaliana	Myb-binding site	MYB binding site involved in drought-inducibility
EfERF22	TGACG-motif	TGACG	769	5	+	Hordeum vulganaerobic induction	MeJA-responsiveness	cis-acting regulatory element involved in the MeJA-responsiveness
EfERF22	TCA	TCATCTTCAT	1393	9	+	Pisum sativum	salicylic acid responsiveness
EfERF22	G-Box	CACGTG	576	6	+	Pisum sativum	light responsiveness	cis-acting regulatory element involved in light responsiveness
EfERF22	G-Box	CACGTG	861	6	+	Pisum sativum	light responsiveness	cis-acting regulatory element involved in light responsiveness
EfERF22	ABRE3a	TACGTG	635	6	+	Zea mays	abscisic acid responsiveness
EfERF22	ABRE3a	TACGTG	1005	6	+	Zea mays	abscisic acid responsiveness
EfERF22	ABRE3a	TACGTG	1626	6	+	Zea mays	abscisic acid responsiveness
EfERF22	ARE	AAACCA	62	6	+	Zea mays	anaerobic induction	cis-acting regulatory element essential for the anaerobic induction
EfERF22	G-box	CACGTG	576	6	+	Arabidopsis thaliana	light responsiveness	cis-acting regulatory element involved in light responsiveness
EfERF22	G-box	TACGTG	635	6	+	Arabidopsis thaliana	light responsiveness	cis-acting regulatory element involved in light responsiveness
EfERF22	G-box	CACGTG	861	6	+	Arabidopsis thaliana	light responsiveness	cis-acting regulatory element involved in light responsiveness
EfERF22	G-box	CACGAC	933	6	+	Zea mays	light responsiveness	cis-acting regulatory element involved in light responsiveness
EfERF22	G-box	TACGTG	1005	6	+	Arabidopsis thaliana	light responsiveness	cis-acting regulatory element involved in light responsiveness
EfERF22	G-box	TACGTG	1626	6	+	Arabidopsis thaliana	light responsiveness	cis-acting regulatory element involved in light responsiveness
EfERF22	GARE-motif	TCTGTTG	1198	7	+	Brassica oleracea	gibberellin-responsiveness	gibberellin-responsive element
EfERF22	GARE-motif	TCTGTTG	1317	7	+	Brassica oleracea	gibberellin-responsiveness	gibberellin-responsive element
EfERF22	Myb-binding site	CAACAG	261	6	+	Nicotiana tabacum	Myb-binding site
EfERF22	ABRE	CACGTG	576	6	+	Arabidopsis thaliana	abscisic acid responsiveness	cis-acting element involved in the abscisic acid responsiveness
EfERF22	ABRE	ACGTG	577	5	+	Arabidopsis thaliana	abscisic acid responsiveness	cis-acting element involved in the abscisic acid responsiveness
EfERF22	ABRE	ACGTG	636	5	+	Arabidopsis thaliana	abscisic acid responsiveness	cis-acting element involved in the abscisic acid responsiveness
EfERF22	ABRE	CACGTG	861	6	+	Arabidopsis thaliana	abscisic acid responsiveness	cis-acting element involved in the abscisic acid responsiveness
EfERF22	ABRE	ACGTG	862	5	+	Arabidopsis thaliana	abscisic acid responsiveness	cis-acting element involved in the abscisic acid responsiveness
EfERF22	ABRE	ACGTG	1006	5	+	Arabidopsis thaliana	abscisic acid responsiveness	cis-acting element involved in the abscisic acid responsiveness
EfERF22	ABRE	ACGTG	1131	5	+	Arabidopsis thaliana	abscisic acid responsiveness	cis-acting element involved in the abscisic acid responsiveness
EfERF22	ABRE	ACGTG	1276	5	+	Arabidopsis thaliana	abscisic acid responsiveness	cis-acting element involved in the abscisic acid responsiveness
EfERF22	ABRE	ACGTG	1515	5	+	Arabidopsis thaliana	abscisic acid responsiveness	cis-acting element involved in the abscisic acid responsiveness
EfERF22	ABRE	TACGTGTC	1626	8	+	Oryza sativa	abscisic acid responsiveness	cis-acting element involved in the abscisic acid responsiveness
EfERF22	ABRE	ACGTG	1627	5	+	Arabidopsis thaliana	abscisic acid responsiveness	cis-acting element involved in the abscisic acid responsiveness
EfERF22	ABRE	ACGTG	1817	5	+	Arabidopsis thaliana	abscisic acid responsiveness	cis-acting element involved in the abscisic acid responsiveness
EfERF22	MYB	CAACAG	261	6	+	Arabidopsis thaliana	Myb-binding site
EfERF22	Myb	CAACTG	1358	6	+	Arabidopsis thaliana	Myb-binding site
EfERF22	WRE3	CCACCT	1218	6	+	Pisum sativum	Wound responsiveness
EfERF23	ATC-motif	TGCTATCCG	435	9	+	Zea mays	light responsiveness	part of a conserved DNA module involved in light responsiveness
EfERF23	G-Box	CACGTT	1144	6	+	Pisum sativum	light responsiveness	cis-acting regulatory element involved in light responsiveness
EfERF23	MYB recognition site	CCGTTG	1355	6	+	Arabidopsis thaliana	Myb-binding site
EfERF23	MYB recognition site	CCGTTG	1713	6	+	Arabidopsis thaliana	Myb-binding site
EfERF23	GARE-motif	TCTGTTG	751	7	+	Brassica oleracea	gibberellin-responsiveness	gibberellin-responsive element
EfERF23	CCGTCC motif	CCGTCC	1671	6	+	Nicotiana tabacum	Meristem specific activation
EfERF23	CCGTCC motif	CCGTCC	1833	6	+	Nicotiana tabacum	Meristem specific activation
EfERF23	MYC	CAATTG	146	6	+	Arabidopsis thaliana	MYC-binding site
EfERF23	MYC	CATTTG	528	6	+	Arabidopsis thaliana	MYC-binding site
EfERF23	ABRE	ACGTG	1079	5	+	Arabidopsis thaliana	abscisic acid responsiveness	cis-acting element involved in the abscisic acid responsiveness
EfERF23	ABRE	ACGTG	1100	5	+	Arabidopsis thaliana	abscisic acid responsiveness	cis-acting element involved in the abscisic acid responsiveness
EfERF23	ABRE	ACGTG	1186	5	+	Arabidopsis thaliana	abscisic acid responsiveness	cis-acting element involved in the abscisic acid responsiveness
EfERF23	ABRE	ACGTG	1236	5	+	Arabidopsis thaliana	abscisic acid responsiveness	cis-acting element involved in the abscisic acid responsiveness
EfERF23	ABRE	ACGTG	1587	5	+	Arabidopsis thaliana	abscisic acid responsiveness	cis-acting element involved in the abscisic acid responsiveness
EfERF23	Box 4	ATTAAT	766	6	+	Petroselinum crispum	light responsiveness	part of a conserved DNA module involved in light responsiveness
EfERF23	TGA-element	AACGAC	184	6	+	Brassica oleracea	auxin responsiveness	auxin-responsive element
EfERF23	Myb	CAACTG	795	6	+	Arabidopsis thaliana	Myb-binding site
EfERF23	DRE core	GCCGAC	876	6	+	Arabidopsis thaliana	DRE cis-acting element
EfERF23	ABRE3a	TACGTG	1099	6	+	Zea mays	abscisic acid responsiveness
EfERF23	MBS	CAACTG	795	6	+	Arabidopsis thaliana	Myb-binding site	MYB binding site involved in drought-inducibility
EfERF23	G-box	CACGTC	1021	6	+	Zea mays	light responsiveness	cis-acting regulatory element involved in light responsiveness
EfERF23	G-box	TACGTG	1099	6	+	Arabidopsis thaliana	light responsiveness	cis-acting regulatory element involved in light responsiveness
EfERF23	Myb-binding site	CAACAG	392	6	+	Nicotiana tabacum	Myb-binding site
EfERF23	Myb-binding site	CAACAG	1328	6	+	Nicotiana tabacum	Myb-binding site
EfERF23	WRE3	CCACCT	1866	6	+	Pisum sativum	Wound responsiveness
EfERF23	CCGTCC-box	CCGTCC	1671	6	+	Petroselinum hortense	Meristem specific activation
EfERF23	CCGTCC-box	CCGTCC	1833	6	+	Petroselinum hortense	Meristem specific activation
EfERF23	CGTCA-motif	CGTCA	604	5	+	Hordeum vulganaerobic induction	MeJA-responsiveness	cis-acting regulatory element involved in the MeJA-responsiveness
EfERF23	CGTCA-motif	CGTCA	1023	5	+	Hordeum vulganaerobic induction	MeJA-responsiveness	cis-acting regulatory element involved in the MeJA-responsiveness
EfERF23	CGTCA-motif	CGTCA	1728	5	+	Hordeum vulganaerobic induction	MeJA-responsiveness	cis-acting regulatory element involved in the MeJA-responsiveness
EfERF23	ABRE4	CACGTA	114	6	+	Zea mays	abscisic acid responsiveness
EfERF23	ABRE4	CACGTA	1249	6	+	Zea mays	abscisic acid responsiveness
EfERF23	CAT-box	GCCACT	95	6	+	Arabidopsis thaliana	meristem expression	cis-acting regulatory element related to meristem expression
EfERF23	CAT-box	GCCACT	609	6	+	Arabidopsis thaliana	meristem expression	cis-acting regulatory element related to meristem expression
EfERF23	MYB	CAACAG	392	6	+	Arabidopsis thaliana	Myb-binding site
[truncated: 1,490 more rows]
