# Supplementary material for: Genome-Wide Identification, Evolution, and Expression Analyses of AP2/ERF Family Transcription Factors in Erianthus fulvus
Source: Int J Mol Sci. 2023 Apr 12;24(8):7102. doi: 10.3390/ijms24087102 (PMC10139229; doi:10.3390/ijms24087102)
Supplement: Supplementary file 1 [file ijms-24-07102-s001.zip › Table S7.xlsx]

## Sheet: Sheet1
Table S7. Detailed information on the interaction network of the EfAP2/ERF family proteins.
#node1	node1_string_id	node1_Ef_id	node1_Ef_id_name	node2	node2_string_id	node2_Ef_id	node2_Ef_id_name	neighborhood_on_chromosome	gene_fusion	phylogenetic_cooccurrence	homology	coexpression	experimentally_determined_interaction	database_annotated	automated_textmining	combined_score
ADAP	AT1G16060	Eru03G005629.t1	EfAP2-7	AT1G71450	AT1G71450	Eru02G003140.t1	EfDREB7	0	0	0	0	0	0	0	0.43	0.43
AP2	AT4G36920	Eru06G000746.t2	EfAP2-10	DRNL	AT1G24590	Eru05G004979.t1	EfERF39	0	0	0	0	0	0	0	0.683	0.683
AP2	AT4G36920	Eru06G000746.t2	EfAP2-10	RCD1	AT1G32230	Eru01G006615.t1	RCD1	0	0	0	0	0	0	0	0.749	0.749
AP2	AT4G36920	Eru06G000746.t2	EfAP2-10	ERF3	AT1G50640	Eru05G001639.t1	EfERF34	0	0	0	0	0	0	0	0.616	0.616
AP2	AT4G36920	Eru06G000746.t2	EfAP2-10	PAPS3	AT3G06560	Eru01G008837.t1	EfAP2-2	0	0	0	0	0	0	0	0.401	0.4
AP2	AT4G36920	Eru06G000746.t2	EfAP2-10	ERF1	AT3G23240	Eru03G003903.t1	EfERF15	0	0	0	0	0	0	0	0.637	0.637
AP2	AT4G36920	Eru06G000746.t2	EfAP2-10	AT4G13040	AT4G13040	Eru05G003939.t1	EfSoloist2	0	0	0	0	0	0	0	0.635	0.635
AP2	AT4G36920	Eru06G000746.t2	EfAP2-10	CBF2	AT4G25470	Eru05G006063.t1	EfDREB25	0	0	0	0	0	0	0	0.848	0.848
AP2	AT4G36920	Eru06G000746.t2	EfAP2-10	DREB1A	AT4G25480	Eru09G000599.t1	EfDREB43	0	0	0	0	0	0	0	0.88	0.88
AP2	AT4G36920	Eru06G000746.t2	EfAP2-10	ESE3	AT5G25190	Eru06G000614.t1	EfERF45	0	0	0	0	0	0	0	0.42	0.42
AP2	AT4G36920	Eru06G000746.t2	EfAP2-10	RAP2.11	AT5G19790	Eru03G002366.t1	EfERF11	0	0	0	0	0	0	0	0.592	0.592
AP2	AT4G36920	Eru06G000746.t2	EfAP2-10	CBF4	AT5G51990	Eru06G001962.t1	EfDREB30	0	0	0	0	0	0	0	0.696	0.696
AP2	AT4G36920	Eru06G000746.t2	EfAP2-10	DREB2A	AT5G05410	Eru07G003211.t1	EfDREB39	0	0	0	0	0	0	0	0.849	0.849
AT1G19210	AT1G19210	Eru05G007392.t1	EfDREB28	RRTF1	AT4G34410	Eru03G006033.t1	EfERF17	0	0	0	0.725	0.499	0	0	0.371	0.546
AT1G28160	AT1G28160	Eru05G004136.t1	EfERF37	AT4G13040	AT4G13040	Eru05G003939.t1	EfSoloist2	0	0	0	0	0	0	0	0.481	0.481
AT1G64380	AT1G64380	Eru07G000522.t1	EfDREB36	AT4G13040	AT4G13040	Eru05G003939.t1	EfSoloist2	0	0	0	0	0	0	0	0.46	0.459
AT1G72570	AT1G72570	Eru01G010495.t1	EfAP2-3	ERF12	AT1G28360	Eru04G002337.t1	EfERF26	0	0	0	0	0	0	0	0.455	0.455
AT2G41710	AT2G41710	Eru07G002730.t1	EfAP2-12	ERF4	AT3G15210	Eru04G002342.t1	EfERF27	0	0	0	0	0	0	0	0.612	0.612
AT2G41710	AT2G41710	Eru07G002730.t1	EfAP2-12	AT4G13040	AT4G13040	Eru05G003939.t1	EfSoloist2	0	0	0	0	0	0	0	0.873	0.873
AT4G13040	AT4G13040	Eru05G003939.t1	EfSoloist2	ERF53	AT2G20880	Eru05G005607.t1	EfDREB20	0	0	0	0	0	0	0	0.46	0.459
AT4G13040	AT4G13040	Eru05G003939.t1	EfSoloist2	ERF1	AT3G23240	Eru03G003903.t1	EfERF15	0	0	0	0	0	0	0	0.603	0.603
AT4G13040	AT4G13040	Eru05G003939.t1	EfSoloist2	AT5G52020	AT5G52020	Eru05G006058.t1	EfDREB24	0	0	0	0	0	0	0	0.546	0.546
CBF2	AT4G25470	Eru05G006063.t1	EfDREB25	DREB1A	AT4G25480	Eru09G000599.t1	EfDREB43	0	0	0	0.981	0.484	0	0	0.966	0.493
CPSF160	AT5G51660	Eru06G005779.t2	CPSF160	CSTF77	AT1G17760	Eru08G000020.t1	CSTF77	0	0	0	0	0.183	0.978	0.999	0.98	0.999
CPSF160	AT5G51660	Eru06G005779.t2	CPSF160	CPSF30	AT1G30460	Eru09G005549.t1	CPSF30	0	0	0	0	0.129	0.999	0.999	0.993	0.999
CPSF160	AT5G51660	Eru06G005779.t2	CPSF160	PAPS3	AT3G06560	Eru01G008837.t1	EfAP2-2	0	0	0	0	0.154	0.935	0.832	0.813	0.998
CPSF160	AT5G51660	Eru06G005779.t2	CPSF160	FIP1[V]	AT5G58040	Eru01G002041.t1	FIP1[V]	0	0	0	0	0.197	0.962	0.68	0.985	0.999
CPSF30	AT1G30460	Eru09G005549.t1	CPSF30	CSTF77	AT1G17760	Eru08G000020.t1	CSTF77	0	0	0	0	0.188	0.999	0.999	0.985	0.999
CPSF30	AT1G30460	Eru09G005549.t1	CPSF30	FIP1[V]	AT5G58040	Eru01G002041.t1	FIP1[V]	0	0	0	0	0.049	0.999	0.676	0.986	0.999
CPSF30	AT1G30460	Eru09G005549.t1	CPSF30	PAPS3	AT3G06560	Eru01G008837.t1	EfAP2-2	0	0	0	0	0.164	0.999	0.655	0.804	0.999
CSTF77	AT1G17760	Eru08G000020.t1	CSTF77	PAPS3	AT3G06560	Eru01G008837.t1	EfAP2-2	0	0	0	0	0.332	0.874	0.832	0.778	0.996
CSTF77	AT1G17760	Eru08G000020.t1	CSTF77	FIP1[V]	AT5G58040	Eru01G002041.t1	FIP1[V]	0	0	0	0	0.165	0.999	0.68	0.961	0.999
DREB2A	AT5G05410	Eru07G003211.t1	EfDREB39	RCD1	AT1G32230	Eru01G006615.t1	RCD1	0	0	0	0	0	0.799	0	0.963	0.992
DRNL	AT1G24590	Eru05G004979.t1	EfERF39	ERF12	AT1G28360	Eru04G002337.t1	EfERF26	0	0	0	0.814	0	0.499	0	0.581	0.551
EBP	AT3G16770	Eru03G009561.t1	EfERF23	RCD1	AT1G32230	Eru01G006615.t1	RCD1	0	0	0	0	0	0.5	0	0	0.499
ERF-1	AT4G17500	Eru06G002308.t1	EfERF52	ERF6	AT4G17490	Eru06G002304.t1	EfERF51	0	0	0	0.763	0.661	0	0	0.549	0.703
ERF-1	AT4G17500	Eru06G002308.t1	EfERF52	ERF5	AT5G47230	Eru06G002301.t1	EfERF50	0	0	0	0.787	0.408	0	0	0.617	0.483
ERF12	AT1G28360	Eru04G002337.t1	EfERF26	ERF53	AT2G20880	Eru05G005607.t1	EfDREB20	0	0	0	0.745	0	0.499	0	0	0.499
ERF4	AT3G15210	Eru04G002342.t1	EfERF27	RRTF1	AT4G34410	Eru03G006033.t1	EfERF17	0	0	0	0.764	0.382	0	0	0.658	0.475
ERF4	AT3G15210	Eru04G002342.t1	EfERF27	ERF5	AT5G47230	Eru06G002301.t1	EfERF50	0	0	0	0.741	0.357	0	0	0.849	0.497
ERF5	AT5G47230	Eru06G002301.t1	EfERF50	ERF6	AT4G17490	Eru06G002304.t1	EfERF51	0	0	0	0.948	0.826	0	0	0.941	0.834
FIP1[V]	AT5G58040	Eru01G002041.t1	FIP1[V]	PAPS3	AT3G06560	Eru01G008837.t1	EfAP2-2	0	0	0	0	0.056	0.999	0.652	0.868	0.999
