# Supplementary material for: Genome-Wide Identification, Evolution, and Expression Analyses of AP2/ERF Family Transcription Factors in Erianthus fulvus
Source: Int J Mol Sci. 2023 Apr 12;24(8):7102. doi: 10.3390/ijms24087102 (PMC10139229; doi:10.3390/ijms24087102)
Supplement: Supplementary file 1 [file ijms-24-07102-s001.zip › Table S8.xlsx]

## Sheet: sheet1
Table S8. RNA-seq data (FPKM values) of 145 EfAP2/ERF genes in different tissues and under cold stress (4°C).
Gene name	Leaf_CK	Leaf_24h	Leaf_72h	Stem_CK	Stem_24h	Stem_72h	Root_CK	Root_24h	Root_72h
EfDREB1	0	0	0	0	0.0414348	0.0301668	0.142195	0	0.0869429
EfDREB2	0.502753	2.64914	4.24967	3.31622	16.9712	6.99904	1.87073	2.65668	1.87971
EfDREB3	0.0166857	0.0970487	0.239349	0.365699	0.74441	0.0422165	0.0142924	0.0383693	0.211264
EfDREB4	0	0.0304013	0.114244	0.52709	1.54584	1.10076	12.5633	1.97284	1.97227
EfDREB5	0.477192	3.6718	10.7998	2.26269	6.84378	1.18025	9.84502	5.70575	0.300077
EfDREB6	0.0100466	0.12737	0.301453	0.00704407	0.212733	0.0321039	0.0453821	0.0963195	0.056655
EfDREB7	0	0	0.0473449	0.201636	1.67925	2.7165	3.46327	6.21482	1.87395
EfDREB8	74.5514	420.356	359.854	123.775	202.296	211.806	110.318	68.0297	28.6943
EfDREB9	0	0.037417	0.31079	0.13227	0.34715	0	0	0.01167	0.0208426
EfDREB10	0.0479726	7.90424	11.3734	2.25104	0.940681	4.36367	1.15207	1.75722	0.925236
EfDREB11	0.351715	12.8755	20.3452	3.73217	1.89243	12.8688	4.73614	0.88938	1.92619
EfDREB12	0.332505	3.55253	1.49963	1.28966	0.34239	1.63094	1.78646	1.10376	2.98229
EfDREB13	0.453192	3.38396	0.912856	2.01169	0.269417	0.0259829	2.88819	0.57059	0.441054
EfDREB14	0	0	0	0	0.0536072	0	0	0.088472	0.045678
EfDREB15	0	0.0234394	0.215826	0.0134153	0.343033	0.0409385	0	0.0535107	0
EfDREB16	4.4141	9.71265	15.9001	4.25473	9.27364	11.0793	3.91897	4.35051	11.0835
EfDREB17	0.028651	0.919346	0.574795	0.106524	0.407499	0.193033	0.010943	0.0120556	0
EfDREB18	0.0608295	0.0383732	0	0.0213249	0	0	0.61423	0.281871	0
EfDREB19	0.012735	0.627592	0.0160321	0.441628	2.96735	1.75209	1.31934	3.07208	1.25985
EfDREB20	1.31056	3.15681	2.96747	3.61452	39.2628	3.76266	1.26675	3.6451	1.77731
EfDREB21	3.75343	0	0	8.50058	2.10251	0.23521	6.52631	1.16473	0.162633
EfDREB22	0.405267	0.0144641	0	0.673353	0.0738788	0	1.55414	1.95643	0.161502
EfDREB23	16.5397	0.0391771	0	18.3955	4.69094	0.558736	12.3259	0.934115	0.1292
EfDREB24	0.0560146	6.28947	5.77697	2.94592	2.07254	0.130579	0.7843	3.77847	2.9687
EfDREB25	0	1.35133	31.1427	5.27622	8.6498	0.429761	0.389127	0.609218	0.693637
EfDREB26	207.802	211.33	115.283	118.019	117.692	69.2704	196.212	157.744	115.429
EfDREB27	0.0605385	0.0686577	0.085927	0.321931	0.360533	0.0480158	0.674194	0.397619	0.0170454
EfDREB28	0.024431	0.390813	0.130596	2.55573	5.30356	0.0958701	0.0629798	2.33484	0.863548
EfDREB29	4.73458	54.2243	66.0424	10.112	89.0399	84.3891	37.1368	86.2376	90.4987
EfDREB30	0.012605	0.524731	0.399303	7.74768	11.6564	0.17174	0.209852	0.0498598	0.211927
EfDREB31	0	0.755164	0.0235611	0.50532	0.881456	0	0.0563856	0.04873	0
EfDREB32	1.07412	4.20906	2.55709	2.03361	17.8517	30.2047	6.71269	2.1805	0.501259
EfDREB33	11.5069	0.288157	0.0416888	14.1738	5.55406	3.0524	8.20489	4.18471	1.79411
EfDREB34	0.0476291	0.584121	1.77119	0.081193	4.77853	0.836617	1.22347	4.55022	4.67786
EfDREB35	0.00877347	0	0.041161	0.130968	1.84218	0.0848081	0.277331	0.0719094	0.0208254
EfDREB36	1.42585	2.96219	0.618975	3.42799	8.93078	2.82403	0.21058	0.38794	0.567799
EfDREB37	0.0375561	0.0383398	0.021015	0.030083	0.0173237	0.0717946	0.116337	0.165142	0.172908
EfDREB38	0.0724867	0.431991	0.895621	0.0571706	0.633722	0.410498	0.021989	0.618726	1.76961
EfDREB39	12.6138	100.998	106.669	10.185	31.708	117.467	6.04306	40.2015	47.8024
EfDREB40	0	0.200402	0.0440305	0	0.127743	0.0839669	0	0.0330342	0.144878
EfDREB41	0	0	0	0	0.0079761	0.0232282	0	0	0.0075617
EfDREB42	13.8579	50.5689	73.6292	18.3801	161.225	297.862	36.461	65.6188	12.1136
EfDREB43	0.0329536	1.62007	11.1436	2.12815	24.8865	3.17616	1.72286	1.25026	0.814373
EfDREB44	3.65695	42.6715	42.2365	3.09452	17.6885	89.6078	6.43345	16.2482	44.4863
EfDREB45	0	0	0	0	0	0	0	0.0445381	0.202181
EfDREB46	0	2.16042	0.103497	2.90707	4.15626	0.178183	15.1397	6.46151	1.15821
EfDREB47	2.51787	3.45423	4.40955	5.73033	3.76717	0.599958	4.64719	2.23483	1.38136
EfDREB48	0.920941	0	0.0654896	0.953117	1.55067	0.586089	0.0795369	0.159709	0.0594088
EfERF1	1.09004	2.92259	10.1931	0.442583	2.92912	4.34773	3.07521	24.5951	69.8185
EfERF2	6.66403	7.14564	5.37221	6.81842	7.74392	7.53672	7.00023	4.99156	5.81968
EfERF3	0.034821	0.213009	0.0292269	0.0261532	0.3248	0.0551496	1.35416	3.66238	1.64638
EfERF4	16.7641	112.971	150.671	60.6902	135.265	302.076	61.6262	102.587	96.0472
EfERF5	0.0340615	0.182	1.20604	0.868008	2.40063	3.81452	5.43182	5.364	4.88448
EfERF6	0.34345	0.554527	1.40556	3.15941	4.40719	2.95929	9.09554	4.90724	9.25147
EfERF7	0.45501	0.831631	0.347416	0.688303	1.2782	0.720344	0.760087	0.812547	0.483645
EfERF8	0	0	0	0.0477897	0.216786	0	0.0575496	0.857197	0.184641
EfERF9	0	0.493279	0.964879	0.172269	0.812118	0.837602	1.68382	8.66274	7.82637
EfERF10	0.0490034	0	0	0.0664813	0	0	0.136494	0	0
EfERF11	0	0	0	0	0	0	1.52392	1.04618	0.0807555
EfERF12	20.7074	86.3051	105.577	17.3099	41.1777	96.6221	18.099	36.3417	65.4791
EfERF13	0	0.13957	0.193884	0.210535	0.399257	0.173857	1.18715	4.08327	1.66508
EfERF14	0	0	0.604656	0	1.66239	0.29271	0.504328	15.0216	31.2653
EfERF15	0.0570813	0.414474	2.16661	0.176303	2.63093	1.97706	9.30408	148.118	271.682
EfERF16	111.322	182.953	115.302	127.192	141.303	121.921	143.284	66.3965	49.0355
EfERF17	0.0657465	0.141526	0.176614	0.112727	0.880268	0.302122	0.0694203	0.66007	0.312998
EfERF18	0.0272802	0.0335337	0.0196938	0.184594	0.174834	0.495884	0.645746	1.20812	1.61041
EfERF19	0	0.470583	0.232395	0	0.0520392	0.0690407	0.0515387	0.155692	0.0706766
EfERF20	0.157397	2.41176	2.03999	0.163037	1.72473	1.07883	1.61907	3.63844	2.46262
EfERF21	5.50374	3.90181	2.86578	3.01441	1.0706	1.03323	25.0897	82.0207	192.153
EfERF22	0	0	0	0	0	0	0	0	0
EfERF23	0	0.0992828	0.120932	0	3.90532	0.28869	6.20791	6.35131	16.3569
EfERF24	0.771949	1.79955	1.89574	0.531377	2.04779	3.28342	1.49808	2.00945	0.703553
EfERF25	0.238359	5.78362	11.9261	0.11583	0.707954	3.17639	0.274309	1.11294	12.494
EfERF26	1.06929	1.95967	1.15981	6.91643	8.50973	6.72529	0.37886	0.0699962	0.229436
EfERF27	18.7172	90.7191	93.7977	39.5923	251.435	133.077	76.3223	178.8	221.098
EfERF28	3.45737	8.3894	16.5096	1.91666	10.8163	17.4414	3.57336	33.8581	66.2932
EfERF29	0.0568501	0	0.140813	0.0756998	7.15624	1.9621	3.44421	3.05356	1.37022
EfERF30	0.089085	0.0412768	0.0370517	3.96318	0.89686	0.24188	19.6251	0.402981	7.19543
EfERF31	115.157	378.428	226.386	103.514	265.221	298.613	113.837	250.89	185.112
EfERF32	1.34359	15.2206	4.96993	2.61969	17.9964	10.3241	5.37525	14.2826	6.98542
EfERF33	1.43532	3.44232	2.10808	1.37081	3.84078	1.30653	2.55277	3.6324	2.87233
EfERF34	2.04701	2.68611	2.57137	2.94915	4.11045	4.76852	4.22972	2.58287	2.86291
EfERF35	2.40266	0.522043	0.223423	7.26158	31.2827	1.02145	2.02654	0.177003	0.365695
EfERF36	0.247375	0.200841	0.377152	0.162605	0.0586765	0.0878286	1.71145	0.546881	2.4029
EfERF37	0	0.0769433	0.170288	0	0.0199009	0.216462	0.0979624	0	0
EfERF38	0.144465	0.784576	8.37916	0.399844	1.30071	3.01979	0.251976	0.257709	1.11557
EfERF39	0	0	0	0	0	0	0	0.0160879	0
EfERF40	4.09169	61.9253	37.6601	9.40907	17.3448	11.707	12.4321	64.9189	142.26
EfERF41	1.77282	8.11769	1.57674	2.34481	0.44834	1.06365	0.189638	0.34199	0.987877
EfERF42	0	0.349659	0.036383	0.0842623	4.24041	0.0805651	0.0243068	1.68044	1.64225
EfERF43	19.3828	34.8551	56.2574	30.5026	88.3286	44.9636	78.4183	204.856	291.764
EfERF44	0.701892	5.45298	9.18637	5.17472	19.7165	6.55118	4.36582	7.26002	9.26746
EfERF45	0.279204	0.747878	1.8922	0.138028	0.482207	0.6767	0.0114137	0.07614	0.19202
EfERF46	1.8942	20.8667	17.6878	6.52604	31.646	9.76193	6.8166	14.2405	13.2901
EfERF47	0.0076019	0.0159322	0.00138223	0	0.00202837	0	0.00217983	0.005282	0.00635807
EfERF48	0	0	0	0	0.0157029	0	0.11975	0.210279	0
EfERF49	0	0.359042	0.470614	0.00922397	0.277074	0.292191	0.59514	8.51665	3.50897
EfERF50	0	0	0.0269774	0	0	0	0.0170176	0.852416	0.173265
EfERF51	0.0211297	0.0271281	0.0247827	0.126423	0.195405	1.20006	1.09307	2.5849	0.966575
EfERF52	12.1814	65.615	146.293	22.0446	64.1262	289.87	35.6613	159.27	193.87
EfERF53	4.76447	9.68943	16.3872	3.59158	6.83964	16.0214	2.94355	6.93189	9.95733
EfERF54	0	0.174525	1.7985	0	0.352226	4.22549	0.0196797	2.52001	14.8728
EfERF55	0.0125411	0.142513	0.210979	0.0205755	0.114251	0.351576	0.0206195	0.119048	0.647384
EfERF56	0.0295107	0.0581226	0.638474	0.0995572	0.230198	3.74047	0.606238	1.56971	9.07308
EfERF57	0	0.128474	0.279919	0	0.132579	0.127864	0.253111	0.170267	0.395282
EfERF58	6.72263	27.3562	11.4338	13.1772	64.2888	10.495	18.7308	36.1986	35.2303
EfERF59	0.0171156	0.0661854	0	0.51601	2.35123	0.239982	0.446231	0.129198	0.323587
EfERF60	0	0.0281121	0.0858465	0	0.0123166	0.0096458	0.0351994	2.61946	7.95634
EfERF61	0	0	0.0378163	0.0741312	0.0732869	0.0303084	0.186677	0	0
EfERF62	0.294896	0.568075	0.442788	4.07877	4.17695	3.71913	24.651	1.66048	4.3288
EfERF63	0.157528	1.20748	3.3315	0.18638	0.269058	4.17615	0.438528	2.59281	6.73254
EfERF64	0.0063126	0	0.0251449	0.0110214	0.00753753	0.0333841	0.0119111	0	0.0132541
EfERF65	0.0131414	1.33228	0.410682	4.21203	16.3887	0.27995	0.390362	7.37722	4.50086
EfERF66	0.0629467	2.15642	5.98182	3.73286	24.9851	2.25116	5.06674	4.69523	3.48951
EfERF67	0.251081	5.79272	5.03313	2.6332	18.2244	2.27008	7.11742	3.16285	2.24692
EfERF68	0.366026	6.61555	14.8264	3.27596	17.3494	2.28895	8.471	11.9655	13.8439
EfERF69	0	0	0	0.0323214	0	0.136445	0.182756	0.0394458	0
EfERF70	0	0.301926	0.32281	0	0.0733856	0.124615	0.0532237	0.0188042	0
EfERF71	14.9864	10.0618	14.5248	76.4609	139.322	380.24	191.803	162.423	328.295
EfERF72	9.41957	9.85759	6.61646	8.31494	5.11666	5.17519	9.07004	3.74795	6.83443
EfERF73	0.049154	0	0	0.0531293	0	0	2.28957	1.00251	0.0391569
EfERF74	0.0376391	5.83156	8.36463	0.0474057	1.7164	3.22766	0.138371	1.63308	14.4188
EfERF75	0.263963	1.52471	1.88972	0.432162	1.24571	0.889744	0.175645	0.818444	1.02294
EfAP2-1	5.09137	3.79133	1.97501	10.3076	6.39695	14.54	5.14166	9.2213	5.04318
EfAP2-2	0.51719	0.335364	0.422983	0.564783	1.25069	0.743463	0.805102	1.18294	1.15408
EfAP2-3	0	0	0	0.0206809	0.0113363	0.00591873	0	0.00465953	0.0878015
EfAP2-4	0.192794	1.19961	0.284603	0.582055	1.87995	2.23894	1.12795	2.28349	1.77204
EfAP2-5	0	0	0	0	0	0.0107281	0.944075	1.41897	0.942198
EfAP2-6	4.37117	5.47546	2.8555	1.97122	0.871215	0.765086	1.06948	1.07475	0.496464
EfAP2-7	0.0157587	0.0154288	0.0160512	1.47112	2.51284	1.39362	0.122487	0.12627	0.0057715
EfAP2-8	0	0.322841	0.0626391	0	0.0114216	0	0.00534443	0.0374974	0.0108281
EfAP2-9	10.8852	21.8063	26.1055	8.25541	12.9859	29.8823	7.79041	11.2802	17.0105
EfAP2-10	7.75005	12.3477	6.53908	6.65874	9.03705	6.98046	3.77319	9.25631	7.43008
EfAP2-11	0	0.0602693	0.0145307	0.00753433	0.0549117	0.0707245	3.55	0.356163	0.355254
EfAP2-12	1.63995	3.42794	1.42353	1.32353	6.03685	2.11383	1.57152	2.03884	1.85849
EfAP2-13	24.0246	85.1727	62.9626	9.47822	7.97708	22.2497	24.9224	95.3542	74.1875
EfAP2-14	6.58453	4.57136	3.33202	14.8455	6.25839	14.6911	1.02517	0.475713	0.391772
EfAP2-15	5.13939	2.804	1.83665	4.06994	2.98294	7.92387	3.56415	1.74526	0.942227
EfAP2-16	0.178997	0	0.0132208	0.368124	3.05861	0.225698	0.00790987	0	0.0219191
EfRAV1	0.360938	16.9276	23.9241	0.726892	5.20468	13.6696	4.28726	12.0743	13.182
EfRAV2	0.272418	0.935618	0.307203	0.650114	0.993346	0.504039	2.65897	21.1949	16.8596
EfRAV3	0.584297	6.5276	7.84457	1.31112	1.10043	6.47627	0.509753	1.78066	3.06082
EfSoloist1	0	0.0545735	0	0	0.74822	0.710113	0.0237084	0.0395949	0.126726
EfSoloist2	15.7078	16.5417	12.7767	5.7843	6.67007	8.6107	3.80592	6.87567	11.9739
EfSoloist3	0.0378185	0	0.0072084	0.270009	0.202858	0.0264141	4.05558	1.88156	0.547925
