# Supplementary material for: Genome-Wide Identification, Evolution, and Expression Analyses of AP2/ERF Family Transcription Factors in Erianthus fulvus
Source: Int J Mol Sci. 2023 Apr 12;24(8):7102. doi: 10.3390/ijms24087102 (PMC10139229; doi:10.3390/ijms24087102)
Supplement: Supplementary file 1 [file ijms-24-07102-s001.zip › Table S9.xlsx]

## Sheet: sheet1
Table S9. Primers, system and procedure for RT‒qPCR in this study.
Primer name	Primer Sequence		RT-qPCR reaction system		RT-qPCR reaction procedure
	F	R	Component	Volume	stages	conditions
EfDREB6	5'-ATCTCGTTCGCGTACCCC-3'	5'-CTGCCGCTTCATCTGCTG-3'	2×SuperReal PreMix Plus	10 μL	initial denaturation	95℃ for 2 min
EfDREB12	5'-CCGGAGCTTGAGCAGGTA-3'	5'-GAGGCTGGCGTAGTACACAT-3'	PrimerF (10 μM)	0.6 μL	denaturation	95℃ for 10 s	cycles：40
EfDREB13	5'-CACTGACGGCGAGGAGTC-3'	5'-GCTCGCGTAGTACAGATCCC-3'	PrimerR (10 μM)	0.6 μL	annealing	57℃ for 20 s
EfDREB20	5'-TGGTGGAAGGAGCAGAACCA-3'	5'-GTTCTCAGGCCCTCCTTTGC-3'	Template	1 μL	extension	72℃ for 30 s
EfDREB45	5'-TTTGGGACGCTGGAACCTAT-3'	5'-AACCATCGTCACCACCATCT-3'	50×ROX Reference Dye△	1 μL
EfDREB48	5'-GAGCAAGGCCATACCAATCA-3'	5'-TCTCGTAGGACGGGTACTTG-3'	ddH2O	up to 20 μL
EfDREB50	5'-CGTTCGGATGCGCAAGTGG-3'	5'-GGAGTAGGACCCGAGCCAGA-3'
EfERF38	5'-ACTACCCCTCCAACAATCCA-3'	5'-GGGATCCTCAACAGAAGCAG-3'
EfAP2-13	5'-ACATCTGGGATTGCGGAAAG-3'	5'-CCTCGTAGTCGCTGAGATTG-3'
